# Supplementary material for: Prediction of therapeutic dropout in patients with addictions: Development and validation of the Predictors of Dropout from Addiction Treatment (PDAT) scale
Source: PLoS One. 2025 Jun 27;20(6):e0326853. doi: 10.1371/journal.pone.0326853 (PMC12204563; doi:10.1371/journal.pone.0326853)
Supplement: S2 Dataset — (XLSX) [file pone.0326853.s002.xlsx]

## Sheet: cruce VPA 48h aumento debut med
Patient.ID	Days.between.admission.and.PDAT	Days.between.PDAT.and.discharge	Days.between.PDAT.and.48.hour.request	Days.between.PDAT.and.anticraving.medication	Reason.for.discharge	PDAT26_Item.1	PDAT26_Item.2	PDAT26_Item.3	PDAT26_Item.4	PDAT26_Item.5	PDAT26_Item.6	PDAT26_Item.7	PDAT26_Item.8	PDAT26_Item.9	PDAT26_Item.10	PDAT26_Item.11	PDAT26_Item.12	PDAT26_Item.13	PDAT26_Item.14	PDAT26_Item.15	PDAT26_Item.16	PDAT26_Item.17	PDAT26_Item.18	PDAT26_Item.19	PDAT26_Item.20	PDAT26_Item.21	PDAT26_Item.22	PDAT26_Item.23	PDAT26_Item.24	PDAT26_Item.25	PDAT26_Item.26	Motivation.scores	Craving.scores	Problem.awareness.scores	Dysphoria.scores	PDAT13.scores
1	11	214	214		Drop out (against medical advice)	3	3	3	3	3	3	2	2	3	2	2	4	3	2	3	3	2	3	4	2	3	3	2	3	3	3	2.25	3	3	3	2.77
1	13	212	212		Drop out (against medical advice)	3	3	3	3	2	3	2	2	3	3	2	4	3	2	3	2	2	3	3	2	4	4	3	3	3	3	2.5	3.33	3.33	2.67	2.92
1	34	191	191		Drop out (against medical advice)	3	3	2	3	2	4	2	1	2	3	3	3	2	2	2	2	3	3	3	1	2	3	2	3	3	3	2.5	2	3.33	3	2.69
2	20	132			Objectives achieved	2	4	4	3	1	5	2	2	2	3	3	3	2	2	3	4	2	2	4	2	2	4	2	2	2	4	2.75	2	4.33	3	3
2	46	106			Objectives achieved	3	2	4	3	1	5	2	2	2	2	3	3	1	1	2	4	3	2	3	2	2	4	3	2	1	3	2.25	1.67	4	2.33	2.54
2	83	69			Objectives achieved	4	1	4	3	2	4	2	1	2	2	3	3	2	2	3	4	2	3	4	2	2	3	3	3	2	3	1.75	2	3.33	3	2.46
2	133	19			Objectives achieved	3	1	4	1	2	4	2	3	3	1	3	2	1	3	2	4	1	3	3	2	2	4	3	3	1	4	1.25	2	4	2.33	2.31
3	52	120		65	Lack of progress	1	1	1	2	3	3	1	1	3	1	2	1	2	1	2	2	2	1	4	2	4	2	2	2	3	1	1.5	3	2	3	2.31
3	4	168		113	Lack of progress	1	2	2	2	2	3	1	1	2	2	3	2	1	2	1	1	1	1	4	1	5	1	1	1	4	1	1.5	2.67	1.67	3.67	2.31
4	240	777			Therapeutic discharge	2	1	2	1	1	3	1	1	3	1	2	2	3	2	2	2	1	2	2	1	3	3	1	2	2	2	1	3	2.67	2	2.08
5	492	114			Therapeutic discharge	2	1	4	3	2	1	1	2	4	2	2	2	4	2	2	4	1	2	2	1	2	2	1	2	1	2	1.25	3.33	1.67	1.67	1.92
5	457	149			Therapeutic discharge	2	1	4	1	1	2	1	2	2	1	2	2	4	2	2	5	1	2	2	1	4	4	2	2	1	1	1	3.33	2.33	1.67	2
5	424	182			Therapeutic discharge	3	1	5	1	2	1	1	2	2	1	2	2	2	2	2	5	1	2	1	1	2	4	1	3	1	1	1	2	2	1.33	1.54
5	394	212			Therapeutic discharge	2	1	5	1	1	2	1	2	2	1	2	2	2	1	2	4	1	2	2	1	2	3	2	4	1	2	1	2	2.33	1.67	1.69
5	364	242		18	Therapeutic discharge	4	1	5	1	2	1	1	1	2	1	1	1	4	2	2	1	1	2	1	1	2	2	1	2	1	1	1	2.67	1.33	1	1.46
5	9	597		26	Therapeutic discharge	5	2	4	2	3	2	2	1	3	1	2	2	2	2	2	5	1	2	4	1	2	2	2	4	1	2	1.25	2.33	2	2.33	1.92
5	206	400		99	Therapeutic discharge	2	1	5	1	1	1	1	1	2	1	1	1	3	1	2	4	1	2	1	1	2	5	1	2	1	1	1	2.33	2.33	1	1.62
5	191	415		114	Therapeutic discharge	3	1	5	1	1	1	1	1	3	1	1	1	4	2	2	5	1	2	1	1	2	3	2	4	1	3	1	3	2.33	1	1.77
5	178	428		127	Therapeutic discharge	4	1	5	1	1	2	1	2	3	1	1	1	2	2	2	5	1	2	1	1	2	4	2	2	1	2	1	2.33	2.67	1	1.69
5	143	463		162	Therapeutic discharge	4	1	5	1	2	1	1	1	3	1	2	2	4	2	2	5	1	2	2	1	2	4	2	4	1	2	1	3	2.33	1.67	1.92
5	108	498		197	Therapeutic discharge	4	1	4	2	1	1	1	1	4	1	2	1	4	2	2	5	2	2	3	1	3	4	1	4	1	1	1.25	3.67	2	2	2.15
5	86	520		219	Therapeutic discharge	4	1	5	1	2	1	1	1	2	1	1	1	2	2	2	5	1	2	1	1	2	2	1	3	1	2	1	2	1.67	1	1.38
5	77	529		228	Therapeutic discharge	4	1	4	1	2	2	1	1	2	1	1	2	4	2	2	5	1	1	1	1	4	3	1	2	1	2	1	3.33	2.33	1	1.85
5	42	564		263	Therapeutic discharge	4	1	5	1	2	2	1	1	4	1	2	2	4	2	3	5	1	2	1	1	4	2	2	2	1	1	1	4	1.67	1.33	1.92
6	27	191			Therapeutic discharge	2	2	4	2	1	2	1	1	1	1	1	1	2	3	1	5	1	3	3	1	1	1	1	1	1	2	1.25	1.33	1.67	1.67	1.46
6	71	147			Therapeutic discharge	2	2	3	2	1	1	2	1	1	2	2	2	2	2	3	2	1	2	2	1	2	3	1	3	2	1	1.5	1.67	1.67	2	1.69
6	118	100			Therapeutic discharge	2	3	4	2	1	2	1	2	1	1	2	2	2	2	4	4	1	5	2	1	2	3	1	4	4	1	1.5	1.67	2	2.67	1.92
6	150	68			Therapeutic discharge	2	2	4	2	1	2	2	2	1	1	3	2	1	3	4	4	1	1	1	1	1	2	2	4	3	1	1.25	1	1.67	2.33	1.54
6	183	35			Therapeutic discharge	2	2	4	1	1	1	2	2	1	1	3	2	1	2	3	4	1	1	2	1	1	2	2	2	2	2	1.25	1	1.67	2.33	1.54
7	7	53			Therapeutic discharge	2	4	2	2	2	4	1	1	2	1	4	2	2	2	2	2	1	2	4	1	3	2	1	3	2	5	1.75	2.33	3.67	3.33	2.69
7	35	25			Therapeutic discharge	3	2	2	2	2	4	1	2	2	1	3	2	2	3	3	2	1	2	4	1	2	3	2	2	3	4	1.25	2	3.67	3.33	2.46
8	196	3			Objectives achieved	4	2	4	1	1	3	2	4	2	2	4	2	1	2	3	4	1	2	2	1	2	4	3	3	2	4	1.5	1.67	3.67	2.67	2.31
8	181	18			Objectives achieved	2	2	4	2	2	4	2	4	2	2	4	2	2	2	4	4	2	2	3	1	2	4	3	4	2	4	1.75	2	4	3	2.62
8	139	60			Objectives achieved	4	2	4	2	1	2	3	4	2	4	3	3	1	2	4	2	3	2	4	1	2	4	3	3	2	3	2.5	1.67	3	3	2.54
8	95	104		6	Objectives achieved	4	2	4	2	1	3	2	3	2	2	2	3	2	2	3	3	2	2	3	2	3	3	2	4	2	2	2	2.33	2.67	2.33	2.31
8	59	140		42	Objectives achieved	3	2	2	2	2	3	2	2	2	2	2	2	2	2	4	2	2	2	4	2	3	3	2	4	2	3	2	2.33	3	2.67	2.46
8	39	160		62	Objectives achieved	4	2	4	2	2	2	2	3	2	2	2	3	2	3	4	2	2	2	4	1	4	3	2	4	3	2	1.75	2.67	2.33	3	2.38
8	38	161		63	Objectives achieved	4	2	4	3	2	2	2	3	2	3	2	3	2	3	4	2	2	2	4	2	4	3	2	4	4	2	2.25	2.67	2.33	3.33	2.62
8	4	195		97	Objectives achieved	4	4	2	4	2	3	2	2	1	2	2	4	1	2	3	3	4	2	5	2	3	2	1	4	2	2	3	1.67	2.33	3	2.54
8	6	28	28		Drop out (against medical advice)	2	3	3	2	2	4	3	3	2	2	2	2	1	3	4	3	2	3	2	2	2	4	3	4	3	3	2.25	1.67	3.67	2.33	2.46
8	56	190			Treatment completion (agreed)	4	2	4	2	3	3	2	2	2	2	2	2	2	2	4	2	2	3	4	1	2	4	2	4	3	4	1.75	2	3.67	3	2.54
8	131	115			Treatment completion (agreed)	3	4	4	2	2	3	2	2	2	3	4	2	2	3	4	2	3	2	4	1	2	4	3	4	3	3	2.75	2	3.33	3.67	2.92
8	141	105			Treatment completion (agreed)	4	3	2	2	2	3	2	2	2	2	3	2	3	2	4	2	2	2	2	2	2	2	3	4	2	3	2.25	2.33	2.67	2.33	2.38
9	8	249			Therapeutic discharge	3	3	4	3	1	3	2	2	1	3	3	3	1	3	3	3	3	2	5	3	1	2	3	4	3	3	3	1	2.67	3.67	2.62
9	70	187			Therapeutic discharge	3	1	5	1	1	1	1	1	1	1	2	3	2	1	2	2	2	3	3	1	2	2	2	2	3	2	1.25	1.67	1.67	2.67	1.77
9	105	152			Therapeutic discharge	3	2	4	3	2	2	2	2	2	3	2	2	2	1	2	4	2	2	2	2	2	2	2	2	2	2	2.25	2	2	2	2.08
9	170	87			Therapeutic discharge	3	2	4	3	1	1	1	2	2	2	2	2	3	2	2	4	2	3	3	2	2	2	2	2	3	2	2	2.33	1.67	2.67	2.15
9	4	549	549		Objectives achieved	3	3	2	3	1	2	1	2	1	3	2	2	2	2	2	2	1	2	2	2	2	2	2	4	2	2	2.25	1.67	2	2	2
10	272	347	347		Therapeutic discharge	3	4	4	2	1	2	1	2	1	2	4	2	1	2	2	2	1	4	2	1	2	4	2	2	2	2	2	1.33	2.67	2.67	2.15
11	113	33			Objectives achieved	1	1	1	1	1	1	1	1	1	1	1	1	1	2	1	1	1	1	1	1	1	1	1	1	1	1	1	1	1	1	1
12	7	243			Therapeutic discharge	2	1	4	1	5	1	3	2	2	1	1	1	3	2	3	3	1	1	2	1	2	1	1	3	2	3	1	2.33	1.67	1.67	1.62
13	3	245			Therapeutic discharge	2	1	5	1	1	1	1	1	1	1	1	1	1	1	1	5	1	1	1	1	1	1	1	1	1	1	1	1	1	1	1
13	80	168			Therapeutic discharge	1	1	5	2	1	1	1	1	1	1	1	1	1	1	1	5	1	1	1	1	1	1	1	1	1	1	1	1	1	1	1
14	59	199			Therapeutic discharge	2	1	1	2	2	1	1	1	5	1	2	2	1	2	2	1	1	2	3	1	1	1	1	2	2	1	1	2.33	1	2.33	1.62
14	94	164			Therapeutic discharge	1	1	1	1	1	1	1	1	1	1	1	1	1	2	3	1	2	2	4	1	1	1	1	1	1	1	1.25	1	1	2	1.31
14	117	141			Therapeutic discharge	2	1	1	2	2	1	1	1	2	1	2	2	2	2	2	2	2	2	3	1	1	1	1	2	2	1	1.25	1.67	1	2.33	1.54
14	124	134			Therapeutic discharge	1	1	1	1	1	1	1	1	1	1	1	1	1	1	1	1	1	2	2	1	1	1	1	1	1	1	1	1	1	1.33	1.08
14	166	92			Therapeutic discharge	1	1	1	1	1	1	1	1	1	1	2	1	1	1	1	1	1	1	2	1	1	1	1	1	1	1	1	1	1	1.67	1.15
14	215	43			Therapeutic discharge	2	1	3	1	1	1	1	2	1	2	4	1	1	1	1	1	1	1	2	1	1	1	2	1	1	1	1.25	1	1	2.33	1.38
15	79					2	1	1	1	1	1	1	1	1	1	2	1	1	2	1	1	1	2	1	1	1	1	1	1	1	1	1	1	1	1.33	1.08
15	36					3	4	1	4	1	1	1	1	4	3	2	3	4	4	4	1	4	1	4	3	3	1	1	4	1	1	3.5	3.67	1	2.33	2.69
16	14	102			Sanction (expulsion)	3	2	5	2	3	2	3	4	2	2	2	3	2	2	2	2	2	2	4	2	1	4	2	3	1	2	2	1.67	2.67	2.33	2.15
16	52	64			Sanction (expulsion)	4	3	3	2	3	5	4	3	4	2	2	1	5	2	2	2	3	1	4	2	1	5	3	4	1	4	2.5	3.33	4.67	2.33	3.15
16	84	32			Sanction (expulsion)	4	3	3	3	3	4	3	4	3	2	4	4	4	3	2	3	4	4	4	3	1	4	3	4	4	4	3	2.67	4	4	3.38
17	8	83	70		Objectives achieved	2	2	2	2	1	1	1	5	1	1	4	1	1	2	3	3	1	4	4	1	1	1	1	2	3	1	1.25	1	1	3.67	1.69
17	41	50	37		Objectives achieved	2	1	1	1	1	2	1	1	1	1	2	1	1	2	2	2	1	4	1	1	1	1	1	4	1	1	1	1	1.33	1.33	1.15
17	71	20	7		Objectives achieved	2	3	2	3	1	1	2	1	1	4	2	1	1	2	3	1	3	5	1	2	1	4	3	4	4	3	3	1	2.67	2.33	2.31
18	161					3	1	1	1	2	1	1	1	2	1	1	1	1	2	1	1	1	3	1	1	1	1	1	1	1	2	1	1.33	1.33	1	1.15
18	98					4	4	1	2	2	1	1	1	3	4	1	1	2	2	4	1	3	3	2	2	2	1	2	4	3	1	3.25	2.33	1	2	2.23
18	57					2	2	1	2	1	1	2	1	2	2	1	1	1	2	2	1	1	1	1	1	1	1	1	1	1	1	1.5	1.33	1	1	1.23
19	99	192			Objectives achieved	1	3	1	2	1	1	1	5	2	1	1	1	1	1	1	3	4	2	1	1	1	1	3	1	1	1	2.25	1.33	1	1	1.46
19	123	168			Objectives achieved	5	3	2	2	2	2	2	1	2	2	2	4	1	1	2	2	3	3	3	1	2	3	3	2	2	2	2.25	1.67	2.33	2.33	2.15
20	2152					4	1	4	1	1	2	1	1	4	2	4	4	2	2	4	4	2	3	3	1	4	4	2	4	2	4	1.5	3.33	3.33	3	2.69
20	2148					5	1	5	2	4	2	1	2	3	1	5	5	2	3	4	4	1	4	2	1	4	4	1	3	2	5	1	3	3.67	3	2.54
20	2112					5	2	5	1	5	2	1	2	4	2	4	5	3	2	3	5	1	2	2	1	4	2	2	2	1	2	1.5	3.67	2	2.33	2.31
20	2089					3	2	5	2	5	5	1	1	2	2	3	4	2	2	4	5	2	3	2	1	4	4	1	2	2	4	1.75	2.67	4.33	2.33	2.69
20	2063					4	1	4	2	4	2	2	2	4	1	3	4	2	4	3	5	2	4	2	1	5	3	2	4	3	4	1.25	3.67	3	2.67	2.54
20	2042					3	2	4	2	2	2	2	2	2	1	3	4	2	2	3	4	2	2	2	1	2	2	4	3	2	2	1.5	2	2	2.33	1.92
20	2021					4	1	5	2	2	4	1	1	2	1	2	3	2	2	2	4	2	2	2	1	2	2	1	5	2	2	1.25	2	2.67	2	1.92
20	1998					4	2	4	2	2	2	2	1	3	2	2	4	3	2	2	4	1	4	2	1	2	2	2	3	2	2	1.5	2.67	2	2	2
20	1972					4	2	5	3	2	2	1	1	5	2	2	4	3	2	3	5	1	2	2	1	2	2	1	4	2	2	1.5	3.33	2	2	2.15
20	1951					4	4	4	3	3	2	2	1	5	4	2	4	3	2	3	4	4	2	3	1	5	2	1	3	2	2	3.25	4.33	2	2.33	3
20	1930					5	2	5	4	5	2	1	1	5	2	2	4	4	2	3	5	1	2	3	1	3	1	1	2	5	1	1.5	4	1.33	3.33	2.46
20	1916					5	2	5	4	5	1	1	1	3	3	2	5	4	2	3	5	3	2	3	1	5	2	2	2	2	2	2.25	4	1.67	2.33	2.54
20	452			1451		3	3	5	3	2	2	1	1	4	3	2	4	2	2	3	5	1	4	3	1	2	2	2	2	3	1	2	2.67	1.67	2.67	2.23
20	361			1542		3	2	5	3	2	2	1	1	3	3	4	5	2	1	2	5	2	2	2	1	3	2	1	3	2	1	2	2.67	1.67	2.67	2.23
20	293			1610		2	4	4	2	2	2	2	2	3	2	3	4	1	1	2	4	2	3	2	1	2	2	2	2	3	2	2.25	2	2	2.67	2.23
20	132			1771		5	2	5	2	1	2	1	1	2	2	4	5	2	2	2	4	3	5	2	1	2	2	2	2	2	2	2	2	2	2.67	2.15
20	94			1809		3	2	5	2	1	2	1	2	1	2	2	4	1	2	1	5	1	3	1	1	1	2	2	1	2	2	1.5	1	2	1.67	1.54
20	62			1841		3	2	4	3	2	2	1	2	2	1	2	3	2	2	2	4	1	2	2	1	2	5	2	2	2	2	1.25	2	3	2	2
20	19			1884		3	4	5	4	2	2	2	2	4	4	2	5	3	1	1	4	3	2	2	1	2	3	2	2	2	3	3	3	2.67	2	2.69
20	1	285			Therapeutic discharge	4	4	4	4	4	2	3	2	4	5	2	5	5	3	3	4	1	2	5	1	3	2	2	3	3	1	2.75	4	1.67	3.33	2.92
20	36	250			Therapeutic discharge	5	1	4	5	3	2	1	3	5	1	4	4	4	4	4	1	1	5	5	1	4	2	1	5	4	2	1	4.33	2	4.33	2.77
20	57	229			Therapeutic discharge	5	1	5	3	1	3	2	1	3	1	2	3	3	3	3	4	1	5	3	1	4	4	2	3	3	1	1	3.33	2.67	2.67	2.31
20	85	201			Therapeutic discharge	4	3	4	4	2	2	2	2	5	4	3	5	4	3	4	5	2	5	4	4	3	4	3	4	4	2	3.25	4	2.67	3.67	3.38
20	108	178			Therapeutic discharge	4	1	5	2	1	2	2	2	3	2	3	4	2	4	5	5	1	5	4	2	2	2	1	4	2	2	1.5	2.33	2	3	2.15
20	125	161			Therapeutic discharge	4	3	2	2	2	1	1	2	3	2	3	4	3	2	3	5	2	2	3	2	2	2	2	4	2	2	2.25	2.67	1.67	2.67	2.31
20	203	83			Therapeutic discharge	3	2	5	2	1	1	1	1	4	2	3	4	4	2	3	5	1	3	2	1	5	1	1	3	2	2	1.5	4.33	1.33	2.33	2.31
20	237	49			Therapeutic discharge	4	1	5	1	1	1	1	1	2	1	3	2	2	2	2	4	1	2	2	2	4	2	1	3	2	1	1.25	2.67	1.33	2.33	1.85
20	281	5			Therapeutic discharge	3	1	5	1	1	2	2	1	2	1	5	5	2	2	3	5	1	2	2	1	2	2	1	4	2	2	1	2	2	3	1.92
20	5	358			Therapeutic discharge	2	4	2	3	3	2	2	2	3	4	3	4	3	2	2	2	3	2	3	2	2	3	2	3	2	3	3.25	2.67	2.67	2.67	2.85
20	26	337			Therapeutic discharge	3	2	5	3	3	2	2	2	2	3	4	3	1	2	2	4	2	2	3	1	1	4	1	2	2	1	2	1.33	2.33	3	2.15
20	47	316			Therapeutic discharge	3	2	5	3	2	5	2	2	1	2	4	3	2	3	2	4	2	3	3	1	2	3	2	2	4	1	1.75	1.67	3	3.67	2.46
20	68	295			Therapeutic discharge	2	2	4	2	1	1	2	1	2	2	1	2	2	1	3	4	1	2	2	1	2	2	2	3	2	1	1.5	2	1.33	1.67	1.62
20	89	274			Therapeutic discharge	3	2	4	2	3	1	2	2	1	2	3	2	2	1	2	2	2	3	2	1	2	2	2	2	2	2	1.75	1.67	1.67	2.33	1.85
20	130	233			Therapeutic discharge	3	2	4	3	2	2	2	2	2	2	3	3	2	2	3	4	2	2	2	1	2	2	2	2	2	2	1.75	2	2	2.33	2
20	160	203			Therapeutic discharge	2	2	4	2	2	2	2	2	2	2	3	4	2	2	2	5	3	2	1	1	2	2	1	3	3	2	2	2	2	2.33	2.08
20	209	154			Therapeutic discharge	3	1	4	2	2	1	1	1	1	1	2	3	2	1	2	5	2	2	2	1	1	2	1	2	1	2	1.25	1.33	1.67	1.67	1.46
20	249	114			Therapeutic discharge	2	1	5	2	1	1	1	1	2	1	3	2	2	2	2	5	2	3	3	1	2	2	1	2	3	3	1.25	2	2	3	2
20	279	84			Therapeutic discharge	3	1	5	3	1	2	1	1	2	2	2	4	2	2	3	5	2	2	5	1	2	2	1	2	2	2	1.5	2	2	3	2.08
20	297	66			Therapeutic discharge	3	1	5	2	1	2	1	1	2	1	3	4	2	2	2	5	1	2	2	1	2	2	1	3	2	2	1	2	2	2.33	1.77
21	8	13			Drop out (against medical advice)	5	2	3	3	1	3	2	2	1	2	2	3	3	2	3	1	2	2	4	2	3	1	1	2	2	1	2	2.33	1.67	2.67	2.15
21	4	179	179		Therapeutic discharge	2	1	1	3	1	3	1	1	1	1	2	3	1	3	1	1	2	3	1	1	1	1	2	2	1	2	1.25	1	2	1.33	1.38
21	48	135	135		Therapeutic discharge	3	2	4	2	1	2	2	2	1	1	2	2	2	2	2	2	2	3	2	2	2	2	2	2	2	2	1.75	1.67	2	2	1.85
21	83	100	100		Therapeutic discharge	4	2	3	2	1	1	1	1	2	1	2	2	2	2	3	3	2	2	2	2	2	2	2	2	2	1	1.75	2	1.33	2	1.77
21	168	15	15		Therapeutic discharge	3	1	3	2	1	2	2	2	4	1	2	2	3	2	2	2	1	2	2	1	2	2	2	2	2	2	1	3	2	2	1.92
22	39	388			Therapeutic discharge	2	3	1	4	2	5	2	2	1	3	3	4	1	1	2	1	2	2	3	1	1	1	1	3	1	1	2.25	1	2.33	2.33	2
22	172	255			Therapeutic discharge	1	4	1	1	1	1	1	1	1	1	1	1	4	1	1	1	1	1	2	1	1	1	1	1	1	1	1.75	2	1	1.33	1.54
22	203	224			Therapeutic discharge	2	3	1	2	1	1	2	2	1	3	2	1	3	1	1	1	2	1	2	1	1	1	1	1	1	1	2.25	1.67	1	1.67	1.69
23	120	734			Therapeutic discharge	1	1	1	1	1	2	1	5	2	1	1	1	2	3	1	1	1	2	2	1	4	2	1	1	1	1	1	2.67	1.67	1.33	1.62
23	194	660			Therapeutic discharge	1	1	1	1	1	1	2	2	2	1	1	2	1	2	1	1	1	1	2	1	2	1	2	2	4	2	1	1.67	1.33	2.33	1.54
24	11	172			Therapeutic discharge	2	1	5	1	1	1	1	1	1	1	1	2	1	1	1	4	1	2	1	1	1	1	1	2	1	1	1	1	1	1	1
25	16	12	12		Drop out (against medical advice)	4	1	3	4	1	3	2	2	1	1	3	2	1	3	4	4	2	4	4	1	2	3	2	5	3	4	1.25	1.33	3.33	3.33	2.23
25	17	55			Drop out (against medical advice)	3	2	4	2	1	2	2	1	4	2	2	4	4	3	3	3	2	3	4	2	5	3	2	4	3	2	2	4.33	2.33	3	2.85
26	8	28	28		Drop out (against medical advice)	1	1	1	4	1	3	4	3	1	2	2	1	1	1	2	2	1	1	1	1	1	4	3	3	1	3	1.25	1	3.33	1.33	1.69
27	49	27	26	26	Drop out (against medical advice)	2	1	4	1	2	2	2	2	2	1	2	2	2	2	3	3	1	3	2	1	2	3	1	2	2	1	1	2	2	2	1.69
27	28	48	47	47	Drop out (against medical advice)	4	1	4	1	3	3	2	1	2	1	3	3	2	2	3	3	1	2	2	1	2	3	2	2	2	2	1	2	2.67	2.33	1.92
27	3	158	158		Lack of progress	5	5	2	3	4	2	2	1	5	2	4	5	4	3	3	3	1	4	4	2	4	3	2	3	2	2	2.5	4.33	2.33	3.33	3.08
27	29	132	132		Lack of progress	4	3	2	3	2	3	2	2	3	2	2	4	3	2	3	3	1	2	3	1	2	3	2	3	4	3	1.75	2.67	3	3	2.54
27	50	111	111		Lack of progress	5	5	3	5	3	3	3	3	2	3	3	4	1	4	4	3	3	5	5	3	1	3	3	4	5	3	3.5	1.33	3	4.33	3.08
27	84	77	77		Lack of progress	5	3	2	3	2	3	2	2	3	3	4	4	2	1	4	2	2	4	4	2	3	3	2	3	4	3	2.5	2.67	3	4	3
27	106	55	55		Lack of progress	4	2	3	1	1	3	2	2	2	3	4	3	1	2	3	3	1	3	3	1	2	3	1	3	2	2	1.75	1.67	2.67	3	2.23
27	150	11	11		Lack of progress	4	3	2	4	2	3	3	1	4	2	4	3	2	3	4	3	2	4	4	1	4	2	2	3	4	3	2	3.33	2.67	4	2.92
27	160	1	1		Lack of progress	4	4	4	4	2	3	4	3	3	5	4	4	3	4	4	4	5	2	4	3	2	4	4	5	4	4	4.25	2.67	3.67	4	3.69
28	105	50	12	19	Drop out (against medical advice)	3	3	4	3	2	2	2	2	4	2	3	4	4	2	3	4	2	2	3	2	4	4	2	3	2	2	2.25	4	2.67	2.67	2.85
28	89	66	28	35	Drop out (against medical advice)	3	3	4	4	2	3	2	2	4	3	3	4	3	3	4	4	2	2	2	2	3	4	2	5	4	2	2.5	3.33	3	3	2.92
28	29	126	88	95	Drop out (against medical advice)	3	4	4	2	2	2	2	1	4	1	3	2	4	3	5	4	2	3	2	2	4	3	2	4	2	2	2.25	4	2.33	2.33	2.69
28	8	147	109	116	Drop out (against medical advice)	4	3	4	3	2	3	1	2	5	3	4	4	4	2	4	5	2	3	2	2	4	3	1	5	2	3	2.5	4.33	3	2.67	3.08
29	9	22			Therapeutic discharge	3	1	2	1	1	1	1	1	4	1	1	1	4	1	1	1	1	1	2	1	2	1	1	1	1	1	1	3.33	1	1.33	1.62
30	1	417			Therapeutic discharge	3	3	3	3	3	3	2	2	4	3	4	3	3	3	3	3	2	3	4	1	3	1	2	3	3	2	2.25	3.33	2	3.67	2.77
30	33	385			Therapeutic discharge	3	3	3	3	2	4	2	2	2	3	2	3	2	3	3	2	2	3	4	2	3	2	3	3	3	3	2.5	2.33	3	3	2.69
31	6	178			Therapeutic discharge	3	1	3	3	2	2	2	2	4	2	1	4	4	1	2	2	3	2	2	2	4	2	2	2	2	2	2	4	2	1.67	2.38
31	29	155			Therapeutic discharge	2	1	4	2	2	2	1	1	4	1	3	4	4	2	2	2	3	3	3	2	3	1	1	3	3	1	1.75	3.67	1.33	3	2.38
31	50	134			Therapeutic discharge	3	1	4	2	2	2	2	2	4	1	2	4	3	3	3	2	3	3	3	2	3	2	2	3	2	2	1.75	3.33	2	2.33	2.31
31	71	113			Therapeutic discharge	2	1	2	2	1	2	1	1	4	1	2	2	3	2	2	2	2	2	2	2	2	1	1	2	2	1	1.5	3	1.33	2	1.92
31	106	78			Therapeutic discharge	2	1	2	2	1	2	1	1	4	1	2	2	3	2	2	2	2	2	2	1	2	1	1	2	2	1	1.25	3	1.33	2	1.85
31	155	29			Therapeutic discharge	2	1	1	1	1	1	1	1	3	1	3	2	2	2	2	1	2	1	2	2	2	2	2	2	2	1	1.5	2.33	1.33	2.33	1.85
31	181	3			Therapeutic discharge	2	1	1	1	1	1	1	1	1	1	2	2	1	1	2	1	2	1	1	1	1	1	1	2	1	1	1.25	1	1	1.33	1.15
31	5	65			Therapeutic discharge	1	4	1	4	2	1	1	1	5	2	3	5	4	2	1	1	2	2	5	1	3	1	1	2	3	1	2.25	4	1	3.67	2.69
31	36	34			Therapeutic discharge	2	1	1	3	1	1	1	1	4	1	2	2	4	2	2	1	2	2	4	1	5	1	1	2	2	1	1.25	4.33	1	2.67	2.23
31	63	7			Therapeutic discharge	2	1	1	2	1	1	1	1	3	1	2	3	3	2	1	1	2	1	1	2	3	1	1	2	2	1	1.5	3	1	1.67	1.77
32	21	312			Therapeutic discharge	3	3	2	2	2	2	1	2	2	3	2	2	2	3	4	2	2	2	3	2	3	2	2	3	2	2	2.5	2.33	2	2.33	2.31
32	77	256			Therapeutic discharge	3	2	4	2	2	2	3	2	2	2	2	2	2	2	2	4	3	2	2	2	2	3	4	2	2	2	2.25	2	2.33	2	2.15
32	90	243			Therapeutic discharge	3	2	4	1	2	2	2	2	1	2	1	2	1	2	2	3	3	3	2	1	2	3	2	2	2	2	2	1.33	2.33	1.67	1.85
32	109	224			Therapeutic discharge	4	2	4	1	2	2	2	2	1	2	2	2	2	2	2	2	2	3	2	2	3	2	2	2	2	2	2	2	2	2	2
32	151	182			Therapeutic discharge	3	2	4	2	2	2	2	2	2	2	2	2	2	2	2	2	2	2	2	2	2	2	2	2	2	2	2	2	2	2	2
33	3	157			Therapeutic discharge	5	4	1	4	1	1	1	2	2	1	4	1	1	2	2	2	2	2	4	1	2	2	2	2	2	1	2	1.67	1.33	3.33	2.08
33	17	143			Therapeutic discharge	1	1	2	3	1	1	2	5	1	2	2	2	1	2	3	2	2	2	2	1	1	2	2	3	2	1	1.5	1	1.33	2	1.46
33	153	7			Therapeutic discharge	3	3	1	2	1	2	1	1	1	1	4	1	2	2	3	1	1	4	2	2	2	2	2	2	4	1	1.75	1.67	1.67	3.33	2.08
34	8	1702			Therapeutic discharge	2	2	4	2	4	1	1	1	3	1	3	1	3	2	2	4	1	1	5	1	1	1	1	2	2	1	1.25	2.33	1	3.33	1.92
34	58	1652			Therapeutic discharge	2	1	2	2	1	1	1	1	2	1	3	2	4	2	2	2	1	2	2	1	2	2	4	2	2	2	1	2.67	1.67	2.33	1.85
34	104	1606			Therapeutic discharge	3	1	3	2	1	2	1	1	1	1	2	2	2	2	2	2	1	2	2	1	2	2	1	2	1	1	1	1.67	1.67	1.67	1.46
34	132	1578			Therapeutic discharge	2	1	3	1	2	1	1	1	1	1	2	2	1	2	1	1	1	2	1	1	1	2	1	2	1	1	1	1	1.33	1.33	1.15
34	161	1549			Therapeutic discharge	2	1	2	2	3	1	1	1	1	1	2	1	1	3	1	3	1	1	2	1	1	1	1	2	4	1	1	1	1	2.67	1.38
34	247	1463			Therapeutic discharge	2	1	1	1	1	1	1	1	1	1	2	1	1	2	1	1	1	2	2	1	2	2	1	2	1	1	1	1.33	1.33	1.67	1.31
34	258	1452			Therapeutic discharge	2	1	2	1	2	1	1	1	1	1	1	1	1	2	1	2	1	2	1	1	1	1	1	1	1	1	1	1	1	1	1
34	266	1444			Therapeutic discharge	1	1	2	1	2	1	1	1	1	1	1	1	1	2	1	2	1	2	1	1	1	1	1	2	1	1	1	1	1	1	1
35	14	1534			Therapeutic discharge	4	1	1	2	1	1	1	1	4	1	1	2	1	2	2	2	1	2	2	1	4	1	1	2	2	1	1	3	1	1.67	1.62
35	115	1433			Therapeutic discharge	4	2	4	2	1	3	2	3	2	2	2	4	2	3	4	2	2	4	4	1	2	2	2	4	3	2	1.75	2	2.33	3	2.23
35	119	1429			Therapeutic discharge	2	2	4	2	2	2	2	2	4	2	2	4	2	3	4	4	2	4	4	2	4	2	2	2	4	2	2	3.33	2	3.33	2.62
35	168	1380			Therapeutic discharge	2	1	4	1	1	1	1	1	2	1	2	2	1	2	2	2	1	2	2	1	1	1	1	2	1	1	1	1.33	1	1.67	1.23
35	204	1344			Therapeutic discharge	4	1	4	1	1	2	2	2	2	1	4	4	2	2	2	2	2	2	2	1	1	1	1	4	2	2	1.25	1.67	1.67	2.67	1.77
35	311	1237			Therapeutic discharge	4	1	4	1	1	2	1	1	2	1	2	4	2	2	4	4	1	2	2	1	2	2	2	2	2	2	1	2	2	2	1.69
36	6	57	57		Drop out (against medical advice)	2	1	5	2	1	3	1	1	1	1	2	1	1	2	3	4	1	2	1	1	1	1	1	1	2	3	1	1	2.33	1.67	1.46
36	46	17	17		Drop out (against medical advice)	1	1	2	1	1	3	1	1	1	1	4	1	1	3	2	1	1	4	2	1	1	1	1	2	2	3	1	1	2.33	2.67	1.69
37	250	57			Therapeutic discharge	2	3	2	3	2	4	2	2	2	3	3	3	2	3	2	2	2	2	3	2	4	3	2	2	4	2	2.5	2.67	3	3.33	2.85
37	168	139			Therapeutic discharge	3	2	1	1	2	1	1	1	3	2	2	2	2	2	3	2	2	3	2	2	3	2	2	2	2	2	2	2.67	1.67	2	2.08
37	315	11			Therapeutic discharge	2	2	2	2	1	2	2	1	2	2	3	3	2	1	2	2	2	2	2	2	2	2	2	2	2	2	2	2	2	2.33	2.08
37	300	26			Therapeutic discharge	2	2	1	3	1	1	1	1	2	2	3	3	1	1	2	2	2	2	3	1	2	2	2	2	3	2	1.75	1.67	1.67	3	2
37	284	42			Therapeutic discharge	2	2	2	2	2	2	2	2	2	2	3	3	2	1	2	2	2	2	3	1	2	2	2	2	2	2	1.75	2	2	2.67	2.08
37	258	68			Therapeutic discharge	2	2	1	2	1	2	1	1	2	2	3	3	2	1	2	2	2	3	3	1	3	2	2	2	2	1	1.75	2.33	1.67	2.67	2.08
37	193	133			Therapeutic discharge	2	1	1	1	1	1	1	1	2	1	2	2	2	1	2	2	1	2	4	1	2	2	2	2	2	2	1	2	1.67	2.67	1.77
37	55	271			Therapeutic discharge	2	2	2	3	1	2	2	2	2	2	3	4	2	2	2	2	3	3	5	2	3	3	2	2	3	3	2.25	2.33	2.67	3.67	2.69
37	289	342			Objectives achieved	2	2	2	2	2	2	2	2	2	2	3	2	2	3	3	2	2	2	3	2	2	2	2	3	2	2	2	2	2	2.67	2.15
37	267	364			Objectives achieved	3	4	2	3	2	2	2	1	3	3	3	4	2	3	4	2	3	4	2	2	2	2	3	4	3	3	3	2.33	2.33	2.67	2.62
37	199	432			Objectives achieved	2	2	2	2	2	2	2	2	2	2	3	2	2	1	3	2	2	2	3	2	2	2	2	2	2	2	2	2	2	2.67	2.15
37	148	483			Objectives achieved	2	2	2	3	1	1	2	1	3	3	2	2	2	3	3	2	1	2	4	2	2	3	2	3	3	2	2	2.33	2	3	2.31
37	127	504			Objectives achieved	2	2	2	2	2	2	2	2	2	2	3	3	2	2	2	2	2	2	2	2	2	2	2	3	3	2	2	2	2	2.67	2.15
37	92	539			Objectives achieved	2	4	3	4	2	2	2	2	3	4	3	4	3	2	4	3	3	3	5	2	3	3	3	3	3	3	3.25	3	2.67	3.67	3.15
37	76	555			Objectives achieved	3	2	2	2	2	2	2	1	3	2	3	4	3	2	4	2	2	2	4	1	3	3	2	3	3	2	1.75	3	2.33	3.33	2.54
37	57	574			Objectives achieved	3	2	2	2	2	2	2	2	3	1	3	4	5	2	4	2	3	4	5	2	3	2	2	4	2	2	2	3.67	2	3.33	2.69
37	41	590			Objectives achieved	4	3	2	4	2	2	2	1	3	2	3	4	3	3	4	2	2	2	4	2	3	2	3	4	3	2	2.25	3	2	3.33	2.62
37	9	622			Objectives achieved	4	3	1	4	2	1	2	2	4	1	2	4	5	2	3	2	4	3	5	3	4	1	2	3	3	2	2.75	4.33	1.33	3.33	2.92
37	239	46		6	Therapeutic discharge	3	2	2	3	2	2	2	1	3	2	3	3	2	3	4	2	3	4	4	2	3	2	3	4	3	2	2.25	2.67	2	3.33	2.54
37	194	91		51	Therapeutic discharge	2	2	2	2	2	2	1	2	2	1	4	4	2	3	4	2	2	3	4	2	2	1	2	4	2	2	1.75	2	1.67	3.33	2.15
37	169	116		76	Therapeutic discharge	2	4	3	4	2	4	3	2	2	3	4	4	2	4	4	3	4	4	2	2	2	4	3	3	4	4	3.25	2	4	3.33	3.15
37	145	140		100	Therapeutic discharge	2	1	2	2	2	1	1	1	1	1	2	3	3	2	3	2	1	2	3	1	3	2	1	3	2	2	1	2.33	1.67	2.33	1.77
37	120	165		125	Therapeutic discharge	3	1	2	1	1	3	1	1	2	2	2	2	2	3	3	3	2	2	2	2	3	2	1	3	3	3	1.75	2.33	2.67	2.33	2.23
37	105	180		140	Therapeutic discharge	3	5	3	4	3	3	3	1	4	3	4	4	4	2	5	3	3	5	5	3	3	5	3	3	4	2	3.5	3.67	3.33	4.33	3.69
37	85	200	14	160	Therapeutic discharge	3	3	2	2	2	2	2	1	4	2	3	3	3	3	5	2	2	2	5	2	2	2	2	5	3	3	2.25	3	2.33	3.67	2.77
38	1	90			Therapeutic discharge	5	2	4	2	2	3	3	2	1	2	2	1	1	3	4	4	1	3	2	1	1	4	1	4	2	3	1.5	1	3.33	2	1.92
38	22	69			Therapeutic discharge	5	2	5	2	1	2	2	1	1	2	2	1	1	2	4	5	1	2	2	1	1	3	1	2	2	3	1.5	1	2.67	2	1.77
38	44	47			Therapeutic discharge	5	3	5	2	1	2	1	1	1	2	3	2	1	2	4	5	1	3	2	1	1	4	1	4	1	3	1.75	1	3	2	1.92
38	65	26			Therapeutic discharge	5	2	5	3	1	2	2	1	1	2	3	2	1	2	4	5	1	2	3	1	1	4	1	4	2	4	1.5	1	3.33	2.67	2.08
39	117	2979			Therapeutic discharge	3	1	4	1	3	4	2	3	1	1	5	1	1	2	3	4	1	3	3	1	1	5	3	4	2	4	1	1	4.33	3.33	2.31
40	9	163			Therapeutic discharge	3	1	2	1	1	2	1	1	2	1	1	2	2	1	2	2	1	1	2	1	4	2	1	1	1	1	1	2.67	1.67	1.33	1.62
40	42	130			Therapeutic discharge	1	1	2	1	1	1	1	1	4	1	1	1	4	2	1	1	1	2	1	1	2	1	1	4	1	1	1	3.33	1	1	1.54
40	58	114			Therapeutic discharge	2	1	1	1	1	2	1	1	4	1	1	1	4	1	2	1	1	3	1	1	2	2	1	1	1	2	1	3.33	2	1	1.77
40	106	66			Therapeutic discharge	3	1	1	1	1	2	1	2	2	1	2	2	2	1	2	1	1	1	2	1	2	2	2	2	2	2	1	2	2	2	1.69
40	136	36			Therapeutic discharge	1	1	1	1	1	2	1	3	2	1	2	1	2	1	1	1	1	1	1	1	1	1	1	1	1	2	1	1.67	1.67	1.33	1.38
40	164	8			Therapeutic discharge	1	1	1	1	1	1	1	1	2	1	4	1	2	1	1	1	1	1	1	1	1	1	1	1	1	1	1	1.67	1	2	1.38
41	1	3447			Lack of progress	4	3	2	4	1	2	3	2	1	3	4	4	2	1	2	3	2	2	4	1	2	2	1	4	3	2	2.25	1.67	2	3.67	2.38
41	38	3410			Lack of progress	3	2	2	2	2	3	2	2	1	2	2	2	1	2	2	2	1	2	1	1	1	1	1	1	1	3	1.5	1	2.33	1.33	1.54
41	63	3385			Lack of progress	4	1	3	3	2	4	2	2	2	3	3	3	2	2	3	1	1	2	2	2	2	2	2	3	2	4	1.75	2	3.33	2.33	2.31
41	196	3252			Lack of progress	4	1	2	1	2	2	2	2	2	1	4	2	3	3	4	3	1	2	1	1	3	1	1	4	4	2	1	2.67	1.67	3	2
41	1373	2075			Lack of progress	4	1	5	2	2	2	2	2	3	1	2	2	1	1	1	4	1	2	2	1	2	2	2	2	2	2	1	2	2	2	1.69
41	332	210			Treatment completion (agreed)	3	1	1	1	4	5	1	1	1	1	1	1	1	1	1	1	1	2	1	1	4	1	1	5	1	1	1	2	2.33	1	1.54
42	4	192			Therapeutic discharge	1	1	2	1	1	1	1	1	1	1	4	1	1	2	1	1	1	1	1	1	1	2	1	1	1	1	1	1	1.33	2	1.31
42	40	156			Therapeutic discharge	2	1	1	1	1	2	5	5	1	1	1	1	1	2	1	1	1	1	1	1	2	1	1	1	1	2	1	1.33	1.67	1	1.23
42	98	98			Therapeutic discharge	2	1	1	1	1	1	1	2	1	1	2	1	1	2	2	1	1	2	2	1	1	2	2	2	1	2	1	1	1.67	1.67	1.31
43	4	3	3		Drop out (against medical advice)	2	1	4	1	1	4	3	2	1	1	2	1	1	3	2	4	1	3	2	2	2	4	2	2	2	3	1.25	1.33	3.67	2	2
44	7	176			Therapeutic discharge	4	5	3	2	3	1	1	1	2	1	1	2	1	2	2	1	1	1	1	1	2	1	1	2	1	2	2	1.67	1.33	1	1.54
44	36	147			Therapeutic discharge	3	3	3	2	3	3	2	1	2	1	1	2	2	2	3	2	2	3	2	1	1	2	2	1	1	1	1.75	1.67	2	1.33	1.69
44	84	99			Therapeutic discharge	3	3	2	4	2	2	1	1	1	1	1	3	1	2	3	1	2	1	5	1	1	2	2	1	2	1	1.75	1	1.67	2.67	1.77
44	112	71			Therapeutic discharge	3	2	3	1	3	2	2	1	2	1	2	2	1	2	3	2	1	2	2	1	1	3	1	1	1	2	1.25	1.33	2.33	1.67	1.62
44	154	29			Therapeutic discharge	4	1	3	2	2	2	1	1	1	1	2	2	1	1	2	2	1	4	2	1	1	2	1	1	1	2	1	1	2	1.67	1.38
44	182	1			Therapeutic discharge	1	1	1	1	1	1	1	1	1	1	1	1	1	1	1	1	1	2	1	1	1	1	1	1	1	1	1	1	1	1	1
45	12	18			Treatment completion (agreed)	2	1	5	2	1	4	4	4	2	2	3	4	3	2	2	4	4	3	4	3	1	3	3	3	2	4	2.5	2	3.67	3	2.77
46	102	194			Therapeutic discharge	4	3	2	3	1	1	2	2	4	3	4	3	2	3	4	3	2	4	4	1	3	2	2	4	3	2	2.25	3	1.67	3.67	2.62
46	175	121			Therapeutic discharge	3	3	2	3	2	4	2	3	5	2	4	2	4	3	4	2	2	2	4	2	3	3	3	4	2	3	2.25	4	3.33	3.33	3.15
46	205	91			Therapeutic discharge	3	3	2	2	1	2	2	2	4	2	2	2	4	3	4	2	1	2	4	2	3	2	2	4	2	2	2	3.67	2	2.67	2.54
46	238	58			Therapeutic discharge	3	2	2	2	1	2	2	2	4	2	2	2	1	2	3	2	2	2	3	2	2	2	2	4	2	3	2	2.33	2.33	2.33	2.23
47	11	82	82		Objectives achieved	2	1	4	2	1	1	1	1	2	1	2	2	2	2	3	2	1	1	4	1	2	2	2	5	1	1	1	2	1.33	2.33	1.62
47	50	43	43		Objectives achieved	2	2	5	2	2	2	2	2	2	1	2	2	2	2	4	4	2	3	2	1	2	3	2	3	2	2	1.5	2	2.33	2	1.92
48	49	47			Objectives achieved	5	5	5	5	1	1	1	2	1	5	1	5	1	5	5	1	5	1	5	1	1	1	5	3	5	3	4	1	1.67	3.67	2.69
48	76	20			Objectives achieved	4	2	5	2	1	1	1	1	1	1	2	2	1	1	1	5	1	1	1	1	1	1	1	1	1	1	1.25	1	1	1.33	1.15
48	90	6			Objectives achieved	5	1	5	1	1	1	1	1	1	1	1	5	1	3	1	5	1	1	5	1	1	1	1	1	1	3	1	1	1.67	2.33	1.46
49	13	68	50		Drop out (against medical advice)	3	2	2	2	5	5	1	1	2	2	5	2	2	2	2	3	2	5	3	2	2	2	2	4	3	2	2	2	3	3.67	2.62
50	580	2512			Therapeutic discharge	1	1	5	2	1	4	1	2	1	1	4	1	1	2	1	5	1	1	1	1	1	5	1	1	1	5	1	1	4.67	2	2.08
50	76	3016		499	Therapeutic discharge	1	1	2	1	1	2	1	1	1	1	1	2	1	2	1	2	1	2	1	1	1	2	1	1	1	1	1	1	1.67	1	1.15
50	70	3022		505	Therapeutic discharge	1	1	1	1	1	1	1	1	1	1	1	2	1	2	1	1	1	2	2	1	1	2	1	1	1	1	1	1	1.33	1.33	1.15
50	6	3086		569	Therapeutic discharge	3	2	4	4	1	5	4	4	1	1	3	4	1	2	3	5	1	2	1	1	2	5	3	4	4	4	1.25	1.33	4.67	2.67	2.38
51	83	139	139		Lack of progress	4	3	4	2	2	3	2	2	3	4	4	3	3	3	4	4	3	4	3	2	2	4	3	4	4	5	3	2.67	4	3.67	3.31
51	4	218	218	1	Lack of progress	5	5	4	5	3	5	4	3	5	5	4	4	4	1	3	4	5	2	5	2	4	4	4	5	4	4	4.25	4.33	4.33	4.33	4.31
52	5	358			Therapeutic discharge	1	1	1	4	2	5	1	1	5	1	4	4	3	2	2	1	2	4	5	1	3	1	1	2	4	1	1.25	3.67	2.33	4.33	2.77
52	68	295			Therapeutic discharge	5	3	2	1	1	2	1	1	4	1	1	2	1	2	3	1	1	2	3	1	2	2	1	2	5	5	1.5	2.33	3	3	2.38
52	91	272			Therapeutic discharge	4	1	1	1	1	5	1	1	4	1	1	1	2	2	5	2	1	1	1	1	3	1	1	2	1	2	1	3	2.67	1	1.85
52	119	244			Therapeutic discharge	4	1	1	1	3	4	1	1	4	1	3	5	3	1	4	1	1	2	5	2	1	4	1	4	4	1	1.25	2.67	3	4	2.62
52	140	223			Therapeutic discharge	1	1	1	1	3	5	1	1	1	2	3	3	1	2	3	1	1	1	4	1	1	1	1	4	2	1	1.25	1	2.33	3	1.85
52	182	181			Therapeutic discharge	1	1	1	5	3	5	1	1	5	1	3	4	4	2	2	1	1	1	5	2	2	2	1	4	1	1	1.25	3.67	2.67	3	2.54
52	208	155			Therapeutic discharge	1	1	1	3	1	2	1	1	4	1	5	1	1	1	1	1	1	1	1	1	1	5	2	1	1	1	1	2	2.67	2.33	1.92
52	257	106			Therapeutic discharge	1	1	1	1	1	5	1	1	1	1	3	1	1	1	1	1	1	1	1	1	1	1	1	1	1	1	1	1	2.33	1.67	1.46
52	295	68			Therapeutic discharge	4	1	1	1	5	5	1	1	1	1	4	1	1	1	4	1	1	1	1	1	1	1	1	1	4	2	1	1	2.67	3	1.85
52	351	12			Therapeutic discharge	4	3	1	3	1	3	1	1	1	1	5	1	1	2	5	1	1	1	1	3	1	5	3	3	1	5	2	1	4.33	2.33	2.38
53	13	343			Objectives achieved	2	2	2	2	1	1	1	1	1	1	2	1	1	1	3	2	1	4	2	1	1	1	1	1	1	1	1.25	1	1	1.67	1.23
53	110	246			Objectives achieved	2	1	2	1	1	1	1	1	3	2	2	1	2	2	2	2	1	3	2	1	2	2	1	1	2	1	1.25	2.33	1.33	2	1.69
53	151	205			Objectives achieved	2	1	2	1	1	1	1	1	3	1	2	1	2	2	2	2	1	3	2	1	1	1	1	1	2	1	1	2	1	2	1.46
53	154	202			Objectives achieved	2	1	2	1	1	1	1	1	2	1	1	1	2	2	2	2	1	2	2	1	2	1	1	2	2	1	1	2	1	1.67	1.38
53	185	171			Objectives achieved	3	2	2	1	1	2	1	1	3	2	3	1	3	2	2	2	1	2	3	1	2	1	2	2	2	2	1.5	2.67	1.67	2.67	2.08
54	17	30	30	28	Drop out (against medical advice)	2	1	2	1	2	4	1	1	2	1	2	2	1	1	2	2	1	1	2	1	2	2	1	2	2	2	1	1.67	2.67	2	1.77
55	190	457			Therapeutic discharge	2	1	1	1	1	1	1	1	1	1	2	1	1	2	1	1	1	1	1	1	1	1	1	1	1	1	1	1	1	1.33	1.08
55	159	488			Therapeutic discharge	4	2	2	2	1	2	2	2	2	2	2	2	2	2	3	2	2	3	2	1	2	2	2	3	2	2	1.75	2	2	2	1.92
55	127	520			Therapeutic discharge	4	2	2	3	1	4	2	2	4	1	2	4	4	4	3	2	2	3	3	2	4	4	2	4	2	3	1.75	4	3.67	2.33	2.85
55	98	549			Therapeutic discharge	2	2	3	2	1	3	2	2	4	2	2	4	4	2	4	2	2	3	4	2	3	4	2	4	2	2	2	3.67	3	2.67	2.77
55	77	570			Therapeutic discharge	2	1	2	3	2	4	2	3	2	2	2	5	2	3	4	1	3	2	2	1	2	4	2	4	2	3	1.75	2	3.67	2	2.31
55	43	604			Therapeutic discharge	3	1	2	2	1	3	2	2	3	1	3	3	3	2	3	3	1	3	4	1	2	4	2	3	2	3	1	2.67	3.33	3	2.38
56	16	82	82		Drop out (against medical advice)	3	1	1	1	1	2	2	1	1	1	2	4	2	2	1	2	1	1	2	1	2	2	1	2	2	2	1	1.67	2	2	1.62
56	93	5	5		Drop out (against medical advice)	1	1	1	1	1	1	1	5	1	1	1	1	1	2	1	1	1	1	1	1	1	1	1	1	1	1	1	1	1	1	1
56	19	26	27		Drop out (against medical advice)	2	1	1	1	1	1	1	1	1	1	2	3	2	1	1	1	1	1	1	1	2	1	1	1	1	1	1	1.67	1	1.33	1.23
56	22	23	24		Drop out (against medical advice)	1	1	1	1	1	1	2	1	2	1	1	3	2	1	1	3	1	1	1	1	1	1	1	1	1	2	1	1.67	1.33	1	1.23
57	8	1160			Therapeutic discharge	1	1	5	1	2	2	2	1	3	1	1	2	2	1	2	1	1	3	2	1	2	1	1	2	1	2	1	2.33	1.67	1.33	1.54
57	121	1047			Therapeutic discharge	2	1	4	1	3	2	1	2	3	1	2	2	2	2	2	2	1	2	1	1	2	2	2	2	2	2	1	2.33	2	1.67	1.69
57	156	1012			Therapeutic discharge	2	1	4	1	1	2	2	2	2	1	2	2	2	2	2	4	1	2	2	1	2	2	1	2	2	1	1	2	1.67	2	1.62
57	236	932			Therapeutic discharge	2	1	4	1	1	2	2	2	4	1	2	2	4	2	2	4	1	3	2	1	2	2	1	4	2	2	1	3.33	2	2	2
58	476	480			Therapeutic discharge	4	2	2	4	2	2	2	2	4	2	2	2	3	2	2	4	2	2	3	2	2	4	2	2	3	2	2	3	2.67	2.67	2.54
59	226	7			Therapeutic discharge	2	1	2	2	1	2	2	2	1	1	3	2	1	2	3	2	1	2	3	1	2	3	2	2	2	2	1	1.33	2.33	2.67	1.77
59	194	39			Therapeutic discharge	3	1	1	1	1	2	2	2	2	1	2	2	1	2	3	2	1	2	3	1	2	2	1	2	1	2	1	1.67	2	2	1.62
59	145	88			Therapeutic discharge	4	1	1	2	1	3	3	2	1	1	2	3	1	2	3	2	2	3	3	1	1	2	2	3	3	3	1.25	1	2.67	2.67	1.85
59	112	121			Therapeutic discharge	2	1	2	1	1	2	2	2	1	1	2	2	1	2	2	2	1	3	2	1	1	3	2	2	2	2	1	1	2.33	2	1.54
59	63	170			Therapeutic discharge	4	1	2	2	1	2	2	2	1	1	2	3	1	2	2	2	2	3	3	1	1	2	2	2	2	2	1.25	1	2	2.33	1.62
59	42	191			Therapeutic discharge	3	3	3	3	1	3	3	2	3	2	2	3	1	4	4	3	2	2	4	2	2	3	2	5	3	3	2.25	2	3	3	2.54
59	15	218		22	Therapeutic discharge	3	2	4	5	1	4	4	1	2	1	3	3	2	3	4	3	2	4	4	2	3	3	2	4	3	3	1.75	2.33	3.33	3.33	2.62
60	8	1687			Therapeutic discharge	1	2	5	1	1	2	1	2	1	1	1	1	1	1	1	2	1	1	1	1	1	2	1	1	1	2	1.25	1	2	1	1.31
60	72	1623			Therapeutic discharge	4	1	5	1	1	2	1	2	1	1	1	1	1	1	1	1	1	1	1	1	1	2	1	1	1	1	1	1	1.67	1	1.15
60	118	1577			Therapeutic discharge	3	1	5	1	1	2	2	3	1	1	1	1	1	2	1	2	1	1	1	1	1	2	1	2	3	1	1	1	1.67	1.67	1.31
61	2	194			Therapeutic discharge	5	2	2	2	1	2	1	1	4	1	2	4	4	2	3	2	1	1	2	1	5	4	2	2	1	2	1.25	4.33	2.67	1.67	2.38
61	23	173			Therapeutic discharge	3	1	3	1	1	3	2	3	3	1	2	1	1	2	1	3	1	1	1	1	2	3	1	1	1	1	1	2	2.33	1.33	1.62
61	51	145			Therapeutic discharge	2	1	3	1	1	3	1	2	2	2	3	2	1	2	1	3	1	2	2	1	1	3	1	2	1	1	1.25	1.33	2.33	2	1.69
61	72	124			Therapeutic discharge	2	1	2	1	1	1	2	2	1	1	2	2	1	1	3	2	1	2	1	1	1	3	1	2	1	1	1	1	1.67	1.33	1.23
61	104	92			Therapeutic discharge	1	1	2	1	1	2	2	2	1	1	2	1	1	2	2	2	1	2	1	1	1	2	1	2	2	3	1	1	2.33	1.67	1.46
61	134	62			Therapeutic discharge	2	1	2	2	1	2	1	2	2	1	2	2	1	2	2	2	1	3	2	1	2	2	1	2	2	2	1	1.67	2	2	1.62
61	176	20			Therapeutic discharge	3	1	2	1	1	3	1	2	1	1	2	2	1	2	2	2	1	2	1	1	1	3	1	2	2	2	1	1	2.67	1.67	1.54
62	52	1211			Therapeutic discharge	4	3	4	3	2	2	3	2	3	3	2	4	3	2	2	4	2	2	3	2	3	3	2	2	2	2	2.5	3	2.33	2.33	2.54
63	5	103			Objectives achieved	4	3	5	4	4	3	3	3	2	3	1	2	1	2	3	5	3	1	4	2	4	4	2	2	1	3	2.75	2.33	3.33	2	2.62
63	47	61			Objectives achieved	3	1	4	2	1	2	1	1	1	1	1	1	1	2	1	4	1	1	2	1	1	2	1	1	1	1	1	1	1.67	1.33	1.23
63	82	26			Objectives achieved	1	1	5	1	1	2	1	1	1	1	1	1	1	2	1	4	1	1	1	1	1	4	1	1	1	1	1	1	2.33	1	1.31
64	8	448			Therapeutic discharge	5	1	5	1	1	1	1	1	1	1	1	1	1	1	1	4	1	1	1	1	1	1	1	1	1	1	1	1	1	1	1
64	41	415			Therapeutic discharge	3	1	4	1	1	1	3	3	1	1	1	1	1	1	1	3	1	4	1	1	1	3	1	2	3	3	1	1	2.33	1.67	1.46
64	73	383			Therapeutic discharge	4	1	5	1	1	1	1	1	1	1	1	1	1	2	1	1	1	3	1	1	1	1	1	1	1	1	1	1	1	1	1
64	112	344			Therapeutic discharge	1	1	5	1	1	1	1	1	1	1	1	1	1	2	1	1	1	1	1	1	1	1	1	1	1	1	1	1	1	1	1
64	153	303			Therapeutic discharge	1	1	1	1	1	1	1	1	1	1	1	1	1	2	1	1	1	3	1	1	1	1	1	1	1	1	1	1	1	1	1
64	217	239			Therapeutic discharge	2	2	5	1	1	1	1	1	1	2	1	1	1	1	1	1	1	1	1	1	1	1	1	1	1	1	1.5	1	1	1	1.15
64	296	160			Therapeutic discharge	3	2	1	1	1	1	1	1	1	2	1	1	1	1	1	1	1	3	1	1	1	1	1	1	1	1	1.5	1	1	1	1.15
64	330	126			Therapeutic discharge	3	2	1	1	1	1	1	1	1	2	1	1	1	1	3	1	1	1	1	1	1	1	1	1	1	1	1.5	1	1	1	1.15
64	372	84			Therapeutic discharge	3	1	1	1	1	1	1	1	1	1	3	1	1	2	1	1	1	1	1	1	1	1	1	1	1	1	1	1	1	1.67	1.15
64	402	54			Therapeutic discharge	3	1	1	1	1	3	1	3	1	1	3	1	1	1	5	1	1	1	1	1	1	3	2	1	1	3	1	1	3	1.67	1.62
64	434	22			Therapeutic discharge	3	1	1	1	1	1	1	1	1	1	3	1	1	1	1	1	1	3	1	1	1	1	1	1	1	1	1	1	1	1.67	1.15
64	61	392			Therapeutic discharge	3	1	1	1	1	1	1	1	1	1	1	1	1	2	1	1	1	1	1	1	1	1	1	1	1	1	1	1	1	1	1
64	146	307			Therapeutic discharge	1	1	1	1	1	1	1	1	1	1	1	1	1	1	1	1	1	5	1	1	1	1	1	1	1	1	1	1	1	1	1
64	228	225			Therapeutic discharge	3	3	1	3	1	3	1	1	1	3	3	3	1	1	1	1	3	1	3	1	1	1	1	1	1	1	2.5	1	1.67	2.33	1.92
64	298	155			Therapeutic discharge	1	2	1	2	1	1	1	1	1	3	1	1	1	3	1	1	1	3	1	1	1	1	1	1	1	1	1.75	1	1	1	1.23
64	329	124			Therapeutic discharge	3	3	1	2	1	1	1	1	1	3	1	1	1	2	1	1	1	1	3	1	1	1	1	1	1	1	2	1	1	1.67	1.46
65	4	828			Therapeutic discharge	5	1	5	3	1	2	1	1	1	1	3	4	1	2	2	1	1	2	4	1	2	2	1	1	2	4	1	1.33	2.67	3	1.92
65	66	766			Therapeutic discharge	1	1	5	1	1	1	1	1	1	1	1	1	1	1	1	5	1	1	2	1	5	1	1	1	1	1	1	2.33	1	1.33	1.38
65	94	738			Therapeutic discharge	2	1	5	1	1	1	1	1	1	1	1	1	1	1	1	1	1	1	2	1	1	1	1	1	1	1	1	1	1	1.33	1.08
66	7	136			Objectives achieved	2	2	4	3	2	4	1	1	1	2	2	2	2	2	2	4	2	2	4	1	2	2	1	1	2	2	1.75	1.67	2.67	2.67	2.15
66	31	112			Objectives achieved	2	2	4	3	2	4	1	1	1	2	2	4	1	2	2	4	3	4	4	1	1	2	1	2	2	2	2	1	2.67	2.67	2.08
66	71	72			Objectives achieved	2	2	4	1	1	2	1	2	1	1	2	2	1	2	1	4	2	2	4	1	1	2	1	2	1	2	1.5	1	2	2.33	1.69
67	145	1176			Therapeutic discharge	3	2	5	1	1	1	2	5	2	1	2	2	1	2	2	1	1	2	2	1	1	2	1	2	2	1	1.25	1.33	1.33	2	1.46
67	109	1212			Therapeutic discharge	4	2	2	2	2	2	2	2	2	2	3	3	2	2	3	2	2	2	2	1	2	2	2	2	2	2	1.75	2	2	2.33	2
67	91	1230			Therapeutic discharge	5	2	3	3	1	3	3	3	2	3	3	3	2	3	3	3	3	3	3	2	2	3	3	3	3	3	2.5	2	3	3	2.62
67	71	1250			Therapeutic discharge	4	2	2	1	1	2	2	2	3	1	3	2	2	2	2	2	2	3	3	1	3	2	2	2	2	2	1.5	2.67	2	2.67	2.15
67	48	1273			Therapeutic discharge	4	3	2	2	1	3	1	2	2	1	3	2	2	3	3	3	1	3	2	2	2	3	2	3	2	3	1.75	2	3	2.33	2.23
67	7	1314		4	Therapeutic discharge	4	3	2	2	3	3	2	3	1	1	4	2	1	3	3	3	2	2	4	1	2	3	1	3	3	4	1.75	1.33	3.33	3.67	2.46
68	5	944			Therapeutic discharge	1	1	1	1	1	2	1	1	1	1	1	1	1	1	1	1	1	1	1	1	1	1	1	1	1	1	1	1	1.33	1	1.08
68	62	887			Therapeutic discharge	2	1	1	1	1	2	1	1	1	1	1	1	1	1	1	1	1	3	1	1	1	1	1	1	1	1	1	1	1.33	1	1.08
68	94	855			Therapeutic discharge	1	1	1	1	1	1	1	1	1	1	1	1	1	1	1	1	1	1	1	1	1	1	1	1	1	1	1	1	1	1	1
68	137	812			Therapeutic discharge	2	1	3	1	1	1	1	1	1	1	1	1	1	2	1	1	1	1	1	1	1	1	1	1	1	1	1	1	1	1	1
68	340	609			Therapeutic discharge	2	1	1	1	1	2	1	1	1	1	2	2	1	1	1	1	1	1	1	1	1	2	1	1	1	1	1	1	1.67	1.33	1.23
69	1052	168	168		Lack of progress	4	4	4	4	4	3	2	1	3	3	2	4	3	2	2	2	4	3	4	3	3	2	2	2	3	3	3.5	3	2.67	3	3.08
69	154	1066	1066	882	Lack of progress	2	1	2	3	2	4	2	2	2	2	3	2	2	2	3	3	2	3	4	2	2	2	3	2	2	4	1.75	2	3.33	3	2.46
69	107	1113	1113	929	Lack of progress	2	2	4	2	2	3	3	2	3	2	3	2	2	2	2	4	1	3	3	1	2	2	2	2	2	2	1.5	2.33	2.33	2.67	2.15
69	78	1142	1142	958	Lack of progress	2	1	4	2	2	2	2	2	2	1	3	3	2	2	2	4	2	2	2	1	2	3	2	2	2	2	1.25	2	2.33	2.33	1.92
69	29	1191	1191	1007	Lack of progress	2	1	4	2	2	3	2	2	1	2	2	2	1	2	3	4	2	3	3	1	2	3	2	2	2	3	1.5	1.33	3	2.33	2
69	3	1217	1217	1033	Lack of progress	2	2	4	2	4	3	2	1	2	2	3	2	2	3	3	4	2	2	5	1	3	2	2	3	2	3	1.75	2.33	2.67	3.33	2.46
70	452	35			Therapeutic discharge	2	1	2	1	1	2	1	2	4	1	2	2	4	1	2	2	1	2	2	2	3	2	1	2	1	2	1.25	3.67	2	1.67	2.08
70	411	76			Therapeutic discharge	2	1	2	1	1	2	2	2	3	1	3	2	3	2	2	2	1	2	2	2	4	2	2	2	1	2	1.25	3.33	2	2	2.08
70	368	119			Therapeutic discharge	3	2	3	2	1	2	2	2	4	1	2	4	4	2	2	3	1	2	2	2	4	2	2	3	1	2	1.5	4	2	1.67	2.23
70	327	160			Therapeutic discharge	3	3	2	3	2	2	3	1	4	3	4	4	3	3	3	3	3	4	2	2	4	3	3	3	2	2	2.75	3.67	2.33	2.67	2.85
70	288	199			Therapeutic discharge	4	3	3	3	1	3	3	3	4	3	4	4	4	2	3	3	3	3	3	2	3	3	3	3	3	3	2.75	3.67	3	3.33	3.15
70	258	229			Therapeutic discharge	2	2	3	1	1	2	2	2	3	1	3	1	3	2	2	2	1	2	2	2	3	2	2	2	1	2	1.5	3	2	2	2.08
70	202	285			Therapeutic discharge	3	1	2	1	1	1	1	1	3	1	2	2	2	2	2	2	1	2	2	2	3	2	1	2	1	1	1.25	2.67	1.33	1.67	1.69
70	180	307			Therapeutic discharge	2	2	3	2	1	3	2	2	2	1	2	2	2	1	2	2	2	2	2	2	3	3	2	2	3	2	1.75	2.33	2.67	2.33	2.23
70	138	349			Therapeutic discharge	2	2	3	1	2	3	2	4	4	2	2	3	3	1	2	2	2	2	2	2	3	3	2	2	1	2	2	3.33	2.67	1.67	2.38
70	118	369		5	Therapeutic discharge	2	1	2	1	1	3	2	1	4	1	2	3	4	1	1	2	2	2	1	2	4	4	2	2	2	3	1.5	4	3.33	1.67	2.54
70	82	405		8	Therapeutic discharge	2	1	3	1	1	2	2	2	2	1	2	1	2	2	2	4	1	2	2	2	2	2	2	3	1	2	1.25	2	2	1.67	1.69
70	55	432		35	Therapeutic discharge	2	1	3	1	1	2	1	1	2	1	2	2	1	2	2	3	1	3	2	1	2	2	1	3	2	2	1	1.67	2	2	1.62
70	12	475		78	Therapeutic discharge	5	1	5	1	1	1	1	1	1	1	1	1	1	1	1	5	1	1	1	1	1	1	1	1	1	1	1	1	1	1	1
71	26	816			Therapeutic discharge	3	1	4	1	1	1	1	1	4	2	2	2	3	2	4	2	2	2	2	2	3	1	1	4	2	1	1.75	3.33	1	2	2
71	76	766			Therapeutic discharge	2	1	1	1	1	1	2	1	2	1	2	2	2	2	2	1	1	3	2	1	2	1	1	2	2	1	1	2	1	2	1.46
71	119	723			Therapeutic discharge	1	1	1	1	1	1	1	1	2	2	2	2	2	2	2	1	1	2	2	1	2	1	1	2	2	1	1.25	2	1	2	1.54
71	176	666			Therapeutic discharge	2	1	2	1	2	2	1	2	2	1	1	2	2	2	2	3	1	2	2	1	2	1	1	2	1	1	1	2	1.33	1.33	1.38
71	208	634			Therapeutic discharge	3	1	1	2	1	1	2	1	2	2	2	2	2	2	2	2	2	2	2	1	2	1	1	2	2	1	1.5	2	1	2	1.62
71	250	592			Therapeutic discharge	2	1	4	1	1	1	1	1	3	1	2	2	2	1	2	4	1	1	1	1	1	1	1	1	1	1	1	2	1	1.33	1.31
71	282	560			Therapeutic discharge	3	1	2	1	1	1	1	1	3	2	2	2	2	2	2	4	1	2	2	1	1	1	1	2	1	1	1.25	2	1	1.67	1.46
72	193	78			Therapeutic discharge	5	2	5	1	1	2	1	1	4	1	4	4	4	2	4	2	2	5	5	1	5	2	2	4	4	1	1.5	4.33	1.67	4.33	2.85
72	157	114			Therapeutic discharge	1	1	5	2	1	1	1	1	1	1	2	4	1	1	2	4	1	2	4	1	1	1	1	1	1	1	1	1	1	2.33	1.31
72	29	214		0	Therapeutic discharge	5	5	5	4	2	1	1	3	1	1	1	4	1	2	2	2	2	2	4	2	2	2	2	2	4	2	2.5	1.33	1.67	3	2.15
72	97	146		0	Therapeutic discharge	5	2	5	2	1	1	1	1	1	1	5	3	1	2	3	3	1	3	1	1	1	4	1	1	1	1	1.25	1	2	2.33	1.62
72	193	50		0	Therapeutic discharge	5	3	5	5	5	5	3	4	5	3	5	5	5	3	5	5	3	5	5	4	5	5	4	5	5	5	3.25	5	5	5	4.46
72	81	162		6	Therapeutic discharge	5	3	5	4	1	1	1	1	4	2	1	5	1	3	5	5	1	5	5	2	4	1	2	5	4	1	2	3	1	3.33	2.31
72	158	85		9	Therapeutic discharge	4	2	4	2	2	2	2	2	4	1	2	4	4	2	4	4	2	4	2	1	4	2	2	4	2	4	1.5	4	2.67	2	2.46
72	214	29		17	Therapeutic discharge	5	1	5	2	1	5	3	5	1	1	5	1	1	2	5	5	1	5	3	1	1	5	4	5	1	5	1	1	5	3	2.38
72	8	235		21	Therapeutic discharge	5	4	1	5	2	1	1	1	1	5	1	4	1	2	3	3	3	3	5	2	1	1	3	4	3	2	3.5	1	1.33	3	2.31
72	53	190		34	Therapeutic discharge	5	1	4	2	1	1	2	1	1	1	3	4	1	2	3	3	2	3	4	2	1	2	2	4	2	1	1.5	1	1.33	3	1.69
72	120	123		35	Therapeutic discharge	4	2	4	2	2	2	1	2	2	1	2	4	1	2	4	4	2	4	2	1	2	4	1	3	2	1	1.5	1.67	2.33	2	1.85
73	7	59	59	7	Objectives achieved	1	1	4	1	1	3	1	1	3	1	1	2	1	1	1	1	1	1	1	1	1	4	1	1	1	5	1	1.67	4	1	1.85
74	49	217			Objectives achieved	3	1	4	1	1	1	1	1	2	1	2	4	2	2	3	2	1	3	4	1	2	2	1	4	2	1	1	2	1.33	2.67	1.69
74	41	225			Objectives achieved	2	2	4	2	2	2	2	2	4	1	3	4	4	2	2	4	1	2	2	1	2	2	1	4	2	1	1.25	3.33	1.67	2.33	2.08
74	440	26			Objectives achieved	4	1	4	2	2	1	1	1	2	1	2	2	1	2	3	2	1	2	2	1	2	2	1	3	2	1	1	1.67	1.33	2	1.46
74	417	49			Objectives achieved	4	1	4	2	1	2	1	1	2	2	2	4	2	2	2	2	1	2	2	1	2	2	1	4	2	1	1.25	2	1.67	2	1.69
74	368	98			Objectives achieved	4	1	4	1	1	2	2	2	2	1	2	2	2	3	2	4	1	2	2	1	2	2	1	4	2	2	1	2	2	2	1.69
74	256	210			Objectives achieved	4	3	4	2	2	2	2	1	2	2	2	4	2	2	3	4	1	2	3	1	3	2	2	4	3	2	1.75	2.33	2	2.67	2.15
74	213	253		6	Objectives achieved	4	4	4	3	2	2	2	2	2	2	2	4	2	3	4	4	2	3	4	1	2	2	2	4	4	2	2.25	2	2	3.33	2.38
74	69	397		22	Objectives achieved	4	2	4	2	1	1	1	1	2	1	2	2	2	2	2	4	1	2	2	1	2	2	1	4	2	1	1.25	2	1.33	2	1.62
74	119	347		33	Objectives achieved	3	1	4	1	1	1	1	1	2	1	2	2	2	3	2	2	1	2	2	1	2	2	1	4	2	2	1	2	1.67	2	1.62
74	185	281		34	Objectives achieved	4	2	4	2	2	2	1	1	3	1	2	2	2	2	3	4	1	2	3	1	4	2	1	4	3	1	1.25	3	1.67	2.67	2.08
74	159	307		60	Objectives achieved	4	1	5	2	1	1	1	1	2	1	2	2	2	2	2	2	1	3	2	1	2	2	2	4	2	1	1	2	1.33	2	1.54
75	1522	346			Lack of progress	3	4	5	4	2	3	2	2	3	4	2	4	3	2	3	4	3	3	5	2	3	3	3	4	4	3	3.25	3	3	3.67	3.23
75	402	1466			Lack of progress	3	2	5	1	1	2	1	3	1	2	4	2	1	5	2	3	1	3	1	1	2	3	3	3	1	3	1.5	1.33	2.67	2	1.85
75	369	1499			Lack of progress	3	3	4	3	1	4	2	3	2	3	3	3	2	3	4	4	3	3	2	1	2	4	4	4	3	5	2.5	2	4.33	2.67	2.85
75	346	1522			Lack of progress	3	2	4	3	3	2	2	2	4	3	2	3	3	2	2	4	2	2	3	2	3	2	2	3	2	2	2.25	3.33	2	2.33	2.46
75	293	1575			Lack of progress	3	1	4	2	3	2	1	1	4	1	1	3	4	2	2	4	2	2	3	2	3	2	2	3	2	2	1.5	3.67	2	2	2.23
75	262	1606			Lack of progress	3	3	4	3	2	3	2	1	4	3	3	3	4	3	3	4	3	2	4	2	4	2	2	3	3	3	2.75	4	2.67	3.33	3.15
75	229	1639			Lack of progress	3	3	4	3	2	2	2	1	4	3	2	3	4	3	2	3	3	2	3	2	4	3	2	3	3	2	2.75	4	2.33	2.67	2.92
75	202	1666			Lack of progress	4	3	5	3	3	2	1	4	4	3	3	3	4	3	3	4	3	3	4	2	4	2	2	3	3	2	2.75	4	2	3.33	3
75	95	1773		22	Lack of progress	4	2	4	3	2	3	2	2	3	2	4	4	3	3	3	3	2	2	4	1	3	5	3	3	3	2	1.75	3	3.33	3.67	2.85
76	16	1722			Therapeutic discharge	2	1	4	2	2	2	1	1	3	1	2	4	4	2	3	3	1	2	1	1	2	1	1	2	1	2	1	3	1.67	1.33	1.69
76	113	1625			Therapeutic discharge	5	2	4	4	2	2	2	3	4	3	4	4	4	2	5	4	2	3	4	2	4	1	2	3	4	3	2.25	4	2	4	3
76	175	1563			Therapeutic discharge	4	1	4	2	2	2	1	2	3	1	2	2	2	2	2	4	1	4	2	1	1	2	2	2	3	1	1	2	1.67	2.33	1.69
76	240	1498			Therapeutic discharge	2	1	2	2	2	1	1	1	4	1	3	2	3	1	2	3	3	2	4	2	2	2	2	2	3	2	1.75	3	1.67	3.33	2.38
76	262	1476			Therapeutic discharge	3	1	4	2	2	2	1	2	2	1	1	3	2	1	2	4	2	2	2	1	2	2	1	1	1	1	1.25	2	1.67	1.33	1.54
76	295	1443			Therapeutic discharge	4	1	4	3	2	2	2	3	3	3	4	4	3	3	3	4	4	4	3	2	2	2	3	3	4	3	2.5	2.67	2.33	3.67	2.77
76	322	1416			Therapeutic discharge	4	3	4	4	1	2	2	3	3	2	4	4	3	4	3	4	4	4	4	2	3	3	3	4	3	3	2.75	3	2.67	3.67	3
76	392	1346			Therapeutic discharge	3	2	4	2	1	2	1	3	2	2	4	4	2	2	2	4	2	1	2	1	2	3	2	2	3	3	1.75	2	2.67	3	2.31
76	407	1331			Therapeutic discharge	2	1	5	2	1	1	1	3	1	1	2	2	1	1	1	5	2	3	2	1	1	2	1	1	2	1	1.25	1	1.33	2	1.38
77	11	514		0	Therapeutic discharge	4	5	5	5	5	4	4	3	5	5	5	4	5	3	5	5	5	4	5	4	5	4	4	5	4	5	4.75	5	4.33	4.67	4.69
77	46	479		1	Therapeutic discharge	3	2	2	4	3	2	2	2	4	2	2	3	4	2	3	2	2	2	4	2	3	1	2	3	2	3	2	3.67	2	2.67	2.54
77	167	358		15	Therapeutic discharge	3	1	2	1	2	3	1	1	2	1	2	3	2	2	3	2	2	3	2	1	1	2	2	2	2	2	1.25	1.67	2.33	2	1.77
77	279	246		19	Therapeutic discharge	3	2	1	2	2	2	1	2	4	2	2	3	2	2	3	3	2	2	2	1	2	3	2	2	2	1	1.75	2.67	2	2	2.08
77	146	379		36	Therapeutic discharge	4	2	2	3	2	2	1	1	4	1	2	2	2	2	2	2	1	2	2	2	2	2	2	2	2	1	1.5	2.67	1.67	2	1.92
77	237	288		61	Therapeutic discharge	4	3	1	3	3	1	1	1	3	2	2	2	2	2	3	2	3	3	4	1	4	1	1	2	2	1	2.25	3	1	2.67	2.23
77	116	409		66	Therapeutic discharge	2	1	2	3	3	2	1	1	4	1	2	2	3	2	2	2	2	2	4	2	3	2	2	2	2	2	1.5	3.33	2	2.67	2.31
77	95	430		87	Therapeutic discharge	2	1	2	2	2	2	1	1	3	1	2	3	3	3	2	2	1	2	4	2	3	1	1	2	2	2	1.25	3	1.67	2.67	2.08
77	207	318		91	Therapeutic discharge	2	1	2	1	3	2	1	1	2	1	2	2	1	2	3	2	1	2	2	1	2	1	2	2	2	2	1	1.67	1.67	2	1.54
77	190	335		108	Therapeutic discharge	3	4	2	5	2	3	1	1	2	2	3	4	2	1	2	2	5	3	5	2	3	2	2	2	3	3	3.25	2.33	2.67	3.67	3
77	188	337		110	Therapeutic discharge	4	3	2	4	3	2	2	2	2	4	3	2	2	3	2	2	3	3	5	2	4	1	2	2	2	1	3	2.67	1.33	3.33	2.62
77	67	458		115	Therapeutic discharge	4	3	2	5	2	2	2	2	3	2	2	3	2	2	3	2	3	2	4	2	2	3	3	3	4	4	2.5	2.33	3	3.33	2.77
77	312	213			Therapeutic discharge	4	4	3	4	4	3	2	3	2	4	3	4	2	3	2	3	4	1	3	3	3	3	4	3	3	3	3.75	2.33	3	3	3.08
77	327	198			Therapeutic discharge	2	1	2	2	2	2	1	2	3	1	2	2	2	1	2	3	2	1	2	2	2	2	2	2	2	2	1.5	2.33	2	2	1.92
77	357	168			Therapeutic discharge	3	1	2	1	3	2	1	2	4	2	1	3	2	2	2	2	2	2	3	2	2	2	2	2	2	1	1.75	2.67	1.67	2	2
77	411	114			Therapeutic discharge	3	1	3	1	3	2	1	2	3	2	3	3	2	2	3	3	1	1	2	1	2	3	2	2	2	2	1.25	2.33	2.33	2.33	2
77	434	91			Therapeutic discharge	4	2	4	1	3	4	1	3	4	2	2	3	2	2	3	3	2	2	2	1	2	4	3	2	2	2	1.75	2.67	3.33	2	2.38
77	481	44			Therapeutic discharge	4	4	3	3	3	3	2	4	4	3	4	4	4	3	3	4	3	4	5	2	4	4	3	3	3	3	3	4	3.33	4	3.54
77	523	2			Therapeutic discharge	2	1	1	1	3	2	1	2	2	2	4	4	2	2	2	2	1	2	4	1	2	2	2	2	2	1	1.25	2	1.67	3.33	2
78	21	244	244		Treatment completion (agreed)	1	1	1	1	1	2	2	2	2	1	2	1	2	1	2	2	1	1	1	1	2	2	1	2	2	1	1	2	1.67	1.67	1.54
78	59	206	206		Treatment completion (agreed)	1	1	1	1	1	2	1	1	1	1	2	2	1	1	1	1	1	1	1	1	1	2	1	1	2	1	1	1	1.67	1.67	1.31
78	104	161	161		Treatment completion (agreed)	2	1	5	1	1	2	1	1	1	1	2	1	1	2	1	1	1	1	1	1	1	1	1	1	1	1	1	1	1.33	1.33	1.15
78	137	128	128		Treatment completion (agreed)	3	1	1	1	1	1	1	2	1	1	2	1	1	2	1	2	1	1	1	1	1	1	1	1	1	1	1	1	1	1.33	1.08
78	199	66	66		Treatment completion (agreed)	2	1	3	1	1	1	1	1	1	1	1	2	1	2	3	1	1	2	1	1	1	1	1	4	2	1	1	1	1	1.33	1.08
78	234	31	31		Treatment completion (agreed)	1	1	3	3	1	1	1	1	1	2	3	1	1	2	1	1	1	1	3	1	1	1	1	1	3	1	1.25	1	1	3	1.54
79	35	23			Treatment completion (agreed)	4	1	2	1	3	4	1	1	1	1	1	1	1	2	2	3	1	4	2	1	1	1	1	2	1	2	1	1	2.33	1.33	1.38
80	143	2071		6	Therapeutic discharge	2	2	4	2	2	2	2	2	4	2	2	4	4	2	2	4	1	2	2	2	2	3	2	2	2	2	1.75	3.33	2.33	2	2.31
80	112	2102		16	Therapeutic discharge	2	1	4	1	1	2	2	2	4	1	2	3	3	1	2	3	1	2	2	2	4	2	1	1	2	1	1.25	3.67	1.67	2	2.08
80	66	2148		62	Therapeutic discharge	2	1	3	2	2	2	2	2	4	1	1	2	3	1	1	3	1	2	2	1	2	2	1	1	1	1	1	3	1.67	1.33	1.69
80	38	2176		90	Therapeutic discharge	2	2	4	1	2	2	2	2	2	1	1	3	3	2	2	2	1	2	1	2	2	2	2	2	1	2	1.5	2.33	2	1	1.69
80	3	2211		125	Therapeutic discharge	2	2	3	2	2	2	3	2	2	2	2	3	2	1	2	2	1	2	2	2	2	2	2	2	1	2	1.75	2	2	1.67	1.85
81	67	3	3		Drop out (against medical advice)	4	2	3	4	4	4	3	3	1	2	4	4	1	3	4	4	3	3	5	2	1	4	3	4	4	4	2.25	1	4	4.33	2.85
81	35	35	35		Drop out (against medical advice)	4	3	3	4	3	4	2	2	2	3	4	4	2	2	3	3	3	3	4	2	2	3	2	4	3	4	2.75	2	3.67	3.67	3
81	4	66	66		Drop out (against medical advice)	2	1	2	1	5	2	1	1	2	1	2	2	2	1	1	1	2	1	2	1	2	1	1	1	2	1	1.25	2	1.33	2	1.62
82	1216	78			Lack of progress	3	1	1	3	1	1	1	5	3	1	1	1	3	1	3	1	1	1	1	2	1	1	1	1	1	1	1.25	2.33	1	1	1.38
82	334	960		64	Lack of progress	2	1	1	2	1	1	1	2	2	1	1	2	2	2	3	1	2	1	1	2	2	1	2	1	1	1	1.5	2	1	1	1.38
82	271	1023		127	Lack of progress	2	1	1	1	1	1	1	1	2	1	2	1	1	2	4	1	2	1	1	2	2	1	1	1	1	1	1.5	1.67	1	1.33	1.38
82	238	1056		160	Lack of progress	4	2	2	2	2	2	2	2	2	2	2	2	2	2	4	2	2	2	2	2	2	2	2	4	2	2	2	2	2	2	2
82	166	1128		232	Lack of progress	3	1	1	2	1	1	1	5	1	1	1	1	1	2	3	1	2	4	3	2	1	1	2	3	1	1	1.5	1	1	1.67	1.31
82	123	1171		275	Lack of progress	3	1	1	2	1	2	1	5	1	2	2	2	1	3	4	1	2	1	1	2	1	1	3	3	1	1	1.75	1	1.33	1.33	1.38
82	89	1205		309	Lack of progress	2	1	1	1	1	3	1	1	1	1	2	2	1	2	2	2	1	2	2	1	1	2	1	2	1	1	1	1	2	1.67	1.38
82	49	1245		349	Lack of progress	1	1	1	1	1	4	2	2	2	1	1	1	1	1	1	2	1	2	2	1	2	1	1	1	1	1	1	1.67	2	1.33	1.46
82	4	1290		394	Lack of progress	2	1	2	1	2	4	2	2	2	2	2	3	2	1	3	2	2	1	2	2	2	4	2	3	1	5	1.75	2	4.33	1.67	2.38
82	543	751		592	Lack of progress	2	1	1	2	1	1	1	4	2	2	2	2	4	3	4	1	2	2	2	2	2	2	2	2	1	1	1.75	2.67	1.33	1.67	1.85
82	477	817		658	Lack of progress	2	1	1	1	2	1	1	2	2	1	2	2	4	3	2	1	2	2	2	1	2	2	2	2	2	2	1.25	2.67	1.67	2	1.85
82	441	853		694	Lack of progress	2	2	2	2	2	2	2	4	2	2	2	2	4	1	2	2	1	2	2	1	2	2	2	2	2	2	1.5	2.67	2	2	2
82	407	887		728	Lack of progress	3	1	1	1	1	1	1	1	2	1	2	2	4	2	3	2	2	2	1	2	2	2	2	2	2	1	1.5	2.67	1.33	1.67	1.77
83	7	15	15		Drop out (against medical advice)	3	3	2	3	2	2	1	2	4	1	3	2	3	2	1	1	3	2	3	2	2	3	2	3	2	2	2.25	3	2.33	2.67	2.54
84	24	127			Objectives achieved	2	1	2	3	2	3	2	2	1	1	2	2	1	2	2	2	1	2	1	1	2	2	2	2	2	2	1	1.33	2.33	1.67	1.54
84	74	77			Objectives achieved	2	1	2	2	1	4	2	2	2	1	2	2	1	2	2	2	1	2	2	1	2	4	2	2	2	2	1	1.67	3.33	2	1.92
84	117	34			Objectives achieved	2	1	2	1	2	4	2	2	1	1	3	2	1	2	2	2	1	2	2	1	2	4	3	2	2	4	1	1.33	4	2.33	2.08
84	147	4			Objectives achieved	2	1	2	1	1	4	2	2	1	1	4	2	1	2	2	2	1	2	2	1	1	4	3	2	2	4	1	1	4	2.67	2.08
84	10	257			Therapeutic discharge	2	1	1	2	2	2	2	2	2	2	2	2	1	1	2	2	1	2	2	1	2	2	2	2	3	2	1.25	1.67	2	2.33	1.77
84	34	233			Therapeutic discharge	2	1	4	1	1	2	2	2	2	1	2	2	2	1	2	2	1	2	1	1	2	2	2	2	2	2	1	2	2	1.67	1.62
84	65	202			Therapeutic discharge	1	1	2	1	1	2	1	1	2	1	2	2	1	2	2	2	1	2	1	1	2	2	2	2	2	2	1	1.67	2	1.67	1.54
84	146	121			Therapeutic discharge	2	1	1	1	1	2	1	1	2	1	1	1	2	2	2	2	1	1	1	1	2	2	1	1	1	1	1	2	1.67	1	1.38
84	217	50			Therapeutic discharge	2	1	2	1	1	2	5	1	1	1	2	1	1	2	2	2	1	1	1	1	1	2	1	2	1	1	1	1	1.67	1.33	1.23
85	203					3	3	4	4	1	2	3	2	2	2	3	2	2	3	4	4	2	3	2	2	2	4	3	3	2	2	2.25	2	2.67	2.33	2.31
85	94					3	2	3	3	1	4	2	2	1	2	4	3	2	3	4	3	2	2	2	2	1	5	4	3	3	5	2	1.33	4.67	3	2.69
85	53					4	4	3	4	1	3	2	4	1	3	3	4	1	2	2	4	2	3	4	2	1	5	4	3	2	3	2.75	1	3.67	3	2.62
85	306	391		0	Forced discharge (medical, judicial, administrative)	5	4	3	3	2	3	3	4	2	3	4	4	2	1	4	4	3	4	2	3	2	5	4	4	2	4	3.25	2	4	2.67	3
85	215	482		91	Forced discharge (medical, judicial, administrative)	5	1	1	1	1	1	3	3	1	1	2	1	1	2	1	1	1	1	1	1	1	5	1	1	1	5	1	1	3.67	1.33	1.69
85	160	537		146	Forced discharge (medical, judicial, administrative)	4	1	2	1	1	2	2	2	1	1	2	2	2	1	2	2	1	2	2	1	2	5	2	2	2	2	1	1.67	3	2	1.85
85	377	320			Forced discharge (medical, judicial, administrative)	4	3	3	2	2	4	4	4	2	3	2	2	4	3	2	4	3	2	2	3	3	4	4	2	2	4	3	3	4	2	3
85	418	279			Forced discharge (medical, judicial, administrative)	4	2	2	2	1	2	2	3	4	2	3	2	4	2	2	2	2	2	2	2	2	4	3	3	2	2	2	3.33	2.67	2.33	2.54
86	7	173			Objectives achieved	2	2	1	1	2	1	1	1	1	1	3	1	1	1	1	1	1	2	2	1	1	2	1	1	1	1	1.25	1	1.33	2	1.38
86	118	62			Objectives achieved	2	1	4	1	1	2	2	1	2	1	2	2	2	1	1	2	1	2	2	1	1	3	1	2	2	3	1	1.67	2.67	2	1.77
87	67	30	30		Drop out (against medical advice)	2	1	1	1	1	1	1	1	1	1	1	1	1	2	2	1	1	4	2	1	1	1	1	2	1	1	1	1	1	1.33	1.08
87	34	63	19	19	Drop out (against medical advice)	2	1	1	1	1	1	1	1	1	1	1	1	1	2	2	1	1	1	1	1	1	1	1	1	1	1	1	1	1	1	1
87	4	93	49	49	Drop out (against medical advice)	2	1	2	1	1	2	2	2	1	1	2	2	1	2	2	1	1	2	2	1	2	2	1	2	1	2	1	1.33	2	1.67	1.46
88	12	153		1	Forced discharge (medical, judicial, administrative)	5	1	1	4	5	2	1	1	5	4	3	5	5	2	3	1	1	2	5	1	5	2	1	4	5	1	1.75	5	1.67	4.33	3.08
88	95	70		4	Forced discharge (medical, judicial, administrative)	5	1	4	3	3	2	1	1	5	2	3	3	5	2	2	4	1	4	4	1	4	3	1	4	4	2	1.25	4.67	2.33	3.67	2.85
88	61	104		24	Forced discharge (medical, judicial, administrative)	3	2	2	2	4	2	2	3	4	2	2	2	4	2	2	2	2	3	4	1	4	2	1	4	2	2	1.75	4	2	2.67	2.54
88	137	28		24	Forced discharge (medical, judicial, administrative)	4	4	2	3	4	2	1	2	5	2	3	4	5	2	4	3	1	3	4	2	5	3	2	4	4	2	2.25	5	2.33	3.67	3.23
88	14	1373		32	Therapeutic discharge	3	2	3	4	3	2	2	1	5	2	3	4	5	2	3	2	1	2	4	2	5	2	1	3	4	1	1.75	5	1.67	3.67	2.92
88	124	41		37	Forced discharge (medical, judicial, administrative)	5	2	3	4	4	2	2	2	5	1	4	4	5	3	4	3	1	3	4	2	5	3	2	4	4	3	1.5	5	2.67	4	3.15
88	46	119		39	Forced discharge (medical, judicial, administrative)	5	3	3	4	5	2	2	1	5	2	3	4	5	2	3	2	1	3	4	2	5	2	1	5	4	3	2	5	2.33	3.67	3.15
89	12	960			Therapeutic discharge	3	2	2	3	2	2	2	2	2	2	2	2	2	1	2	2	1	2	3	1	2	3	2	2	2	2	1.5	2	2.33	2.33	2
90	127	463			Lack of progress	3	2	2	1	2	2	1	1	3	2	2	2	2	1	1	2	1	2	2	1	3	3	1	2	1	1	1.5	2.67	2	1.67	1.92
90	419	226			Therapeutic discharge	2	1	5	1	2	3	1	1	2	1	2	1	1	1	2	1	1	1	1	1	1	1	1	1	1	2	1	1.33	2	1.33	1.38
90	469	176			Therapeutic discharge	1	1	1	1	1	1	1	1	2	1	2	2	2	1	2	1	1	2	1	1	2	1	2	1	1	1	1	2	1	1.33	1.31
91	26	408			Therapeutic discharge	3	2	5	3	2	2	2	2	1	1	4	2	1	1	2	1	1	3	4	1	4	3	1	1	1	1	1.25	2	2	3	2
92	61	50	7		Sanction (expulsion)	1	1	1	1	1	1	1	1	1	1	2	2	2	2	2	5	1	2	1	1	1	1	1	2	1	1	1	1.33	1	1.33	1.15
92	31	80	37		Sanction (expulsion)	1	2	1	2	1	1	1	1	1	1	2	3	2	3	3	1	1	2	2	1	2	1	1	2	2	1	1.25	1.67	1	2	1.46
92	354	1147			Objectives achieved	4	3	2	3	1	2	1	2	1	2	4	2	1	2	3	2	3	2	3	1	1	3	3	3	2	3	2.25	1	2.67	3	2.23
92	319	1182			Objectives achieved	3	2	2	2	1	2	1	1	3	2	2	2	2	2	2	2	2	2	3	1	2	4	2	3	3	2	1.75	2.33	2.67	2.67	2.31
92	298	1203			Objectives achieved	3	2	2	3	3	3	1	1	4	2	2	4	2	2	3	2	2	1	3	1	2	4	3	3	2	2	1.75	2.67	3	2.33	2.38
92	283	1218			Objectives achieved	3	3	2	3	3	2	1	1	5	3	2	4	5	3	3	2	3	2	4	2	3	4	3	4	4	2	2.75	4.33	2.67	3.33	3.23
92	249	1252			Objectives achieved	1	2	2	1	2	1	1	1	2	1	1	2	2	2	3	1	1	2	1	1	1	2	1	2	2	1	1.25	1.67	1.33	1.33	1.38
92	186	1315		6	Objectives achieved	2	4	3	3	1	2	1	1	4	3	1	4	4	3	3	2	3	2	2	3	3	3	2	4	2	1	3.25	3.67	2	1.67	2.69
92	207	14		11	Objectives achieved	3	2	3	3	1	3	2	1	2	2	1	3	2	2	3	3	2	2	2	2	2	4	2	3	4	2	2	2	3	2.33	2.31
92	103	1398		13	Objectives achieved	2	2	2	2	2	2	1	1	3	2	2	4	3	2	2	2	2	2	2	2	2	2	2	4	3	1	2	2.67	1.67	2.33	2.15
92	47	1454		18	Objectives achieved	3	3	2	2	2	2	2	4	2	2	2	2	2	3	3	2	2	2	2	1	2	3	2	4	2	2	2	2	2.33	2	2.08
92	135	1366		22	Objectives achieved	3	4	2	4	3	2	2	2	4	4	3	4	4	2	3	2	3	2	3	3	4	2	2	4	4	2	3.5	4	2	3.33	3.23
92	194	27		24	Objectives achieved	2	2	2	2	2	2	2	2	2	2	2	2	3	2	2	2	2	2	2	2	2	4	2	3	3	2	2	2.33	2.67	2.33	2.31
92	7	214		29	Objectives achieved	4	4	3	3	2	2	1	1	3	2	2	1	2	3	3	3	2	1	2	1	3	3	2	4	2	2	2.25	2.67	2.33	2	2.31
92	87	1414		29	Objectives achieved	3	2	2	2	2	2	1	1	2	2	1	2	3	2	3	2	2	2	2	2	4	3	2	3	2	2	2	3	2.33	1.67	2.23
92	12	1489		53	Objectives achieved	2	4	2	1	2	1	1	5	2	1	2	2	3	3	3	1	2	2	2	1	2	2	1	4	2	1	2	2.33	1.33	2	1.92
92	146	75		72	Objectives achieved	3	4	2	2	2	1	1	2	2	2	2	2	2	3	3	2	2	2	2	2	2	2	2	3	2	2	2.5	2	1.67	2	2.08
92	117	104		101	Objectives achieved	4	2	2	3	1	2	1	1	3	2	1	2	3	2	3	2	3	2	2	2	2	2	2	3	4	2	2.25	2.67	2	2.33	2.31
92	91	130		127	Objectives achieved	2	2	2	1	1	2	1	1	2	2	1	1	1	2	2	2	1	1	1	1	1	2	1	2	2	2	1.5	1.33	2	1.33	1.54
92	54	167		164	Objectives achieved	4	4	2	2	3	2	2	4	2	2	2	2	2	3	4	2	2	3	3	1	2	2	2	4	3	2	2.25	2	2	2.67	2.23
93	6	55			Objectives achieved	3	4	4	4	3	3	2	2	3	3	1	1	3	1	2	3	4	2	4	1	4	1	1	2	2	2	3	3.33	2	2.33	2.69
94	304	75		27	Therapeutic discharge	1	1	4	1	1	1	1	1	1	1	3	2	1	1	3	4	1	1	1	1	1	1	1	1	1	1	1	1	1	1.67	1.15
94	247	132		84	Therapeutic discharge	2	1	5	1	1	3	1	1	1	1	3	2	1	2	3	5	1	1	2	1	1	1	1	4	1	1	1	1	1.67	2	1.38
94	204	175		127	Therapeutic discharge	1	2	1	1	1	1	1	1	1	1	3	1	1	2	1	1	1	2	1	1	1	1	1	1	1	1	1.25	1	1	1.67	1.23
94	157	222		174	Therapeutic discharge	5	5	1	4	3	1	2	1	1	5	3	5	2	4	5	1	3	1	5	4	2	1	1	5	5	1	4.25	1.67	1	4.33	2.92
94	74	305		257	Therapeutic discharge	1	2	1	1	1	2	1	1	1	1	3	3	2	2	1	1	2	3	2	1	1	2	1	3	1	2	1.5	1.33	2	2	1.69
94	46	333		285	Therapeutic discharge	1	2	1	2	2	2	1	1	2	1	2	2	1	2	2	1	1	2	2	1	1	1	1	1	2	2	1.25	1.33	1.67	2	1.54
94	3	376		328	Therapeutic discharge	3	4	1	4	4	4	1	1	2	2	2	2	2	3	3	2	2	2	4	1	3	2	2	3	2	2	2.25	2.33	2.67	2.67	2.46
95	16	1917			Therapeutic discharge	2	1	4	1	1	1	1	1	2	1	1	1	1	2	1	4	1	2	1	1	1	1	1	2	1	1	1	1.33	1	1	1.08
95	55	1878			Therapeutic discharge	2	1	1	1	1	2	1	1	1	1	1	1	1	1	1	1	1	2	1	1	1	1	1	1	1	1	1	1	1.33	1	1.08
95	141	1792			Therapeutic discharge	1	1	1	1	1	1	1	1	1	1	1	2	1	2	1	1	1	1	1	1	1	1	1	1	1	1	1	1	1	1	1
95	295	1638			Therapeutic discharge	3	1	3	2	1	2	1	1	2	1	2	4	1	2	3	3	1	2	2	1	3	1	1	4	2	1	1	2	1.33	2	1.54
96	329	11			Therapeutic discharge	3	3	5	3	2	2	2	1	2	2	2	2	3	2	3	5	3	4	3	2	3	2	2	3	2	1	2.5	2.67	1.67	2.33	2.31
96	293	47			Therapeutic discharge	4	5	4	4	3	1	1	1	2	5	2	3	2	3	3	5	4	2	4	2	2	3	3	3	3	1	4	2	1.67	3	2.77
96	273	67			Therapeutic discharge	4	4	5	4	2	1	1	1	2	4	3	4	2	2	3	5	4	1	5	2	3	3	2	3	4	2	3.5	2.33	2	4	3
96	256	84		3	Therapeutic discharge	3	4	4	4	2	1	1	2	2	5	2	5	3	2	2	3	4	4	3	4	3	2	3	4	4	3	4.25	2.67	2	3	3.08
96	76	264	118	5	Therapeutic discharge	4	4	4	4	4	1	1	1	2	2	2	2	2	3	3	4	3	1	4	2	3	3	1	2	3	1	2.75	2.33	1.67	3	2.46
96	215	125		13	Therapeutic discharge	4	4	2	4	2	1	2	1	3	4	3	3	3	2	3	2	4	2	5	2	2	2	2	3	4	1	3.5	2.67	1.33	4	2.92
96	32	308	162	15	Therapeutic discharge	4	5	4	5	2	4	2	1	1	5	3	4	1	4	4	5	5	1	5	2	3	4	2	2	3	3	4.25	1.67	3.67	3.67	3.38
96	14	326	180	33	Therapeutic discharge	4	5	1	5	2	4	1	1	1	5	3	3	1	4	4	2	5	2	5	4	1	4	4	4	4	2	4.75	1	3.33	4	3.38
96	144	196	50	84	Therapeutic discharge	4	4	4	3	5	1	2	1	2	4	2	3	3	3	2	2	4	1	4	2	3	1	3	4	3	1	3.5	2.67	1	3	2.62
97	7	293			Therapeutic discharge	3	1	2	1	2	4	2	1	3	2	2	3	3	1	2	2	1	2	3	1	3	2	1	2	2	2	1.25	3	2.67	2.33	2.23
97	70	230			Therapeutic discharge	3	2	3	2	2	3	2	2	4	2	2	3	4	2	2	3	2	3	2	2	3	3	2	2	2	4	2	3.67	3.33	2	2.69
97	112	188			Therapeutic discharge	2	1	2	1	2	2	2	2	2	1	2	2	2	2	2	2	1	2	2	1	2	2	1	2	2	2	1	2	2	2	1.69
97	218	82			Therapeutic discharge	2	1	2	1	2	2	2	2	2	1	2	2	2	2	2	2	1	2	2	1	2	2	2	2	2	2	1	2	2	2	1.69
97	262	38			Therapeutic discharge	3	1	2	1	2	2	2	2	2	1	2	2	2	2	2	2	1	2	2	1	2	2	2	2	2	1	1	2	1.67	2	1.62
98	130	65			Objectives achieved	4	1	5	1	1	3	2	1	1	2	4	1	1	2	3	2	1	4	3	1	1	4	3	4	1	3	1.25	1	3.33	2.67	2
98	94	101			Objectives achieved	2	1	1	1	1	3	2	2	1	1	4	1	1	2	4	1	1	4	1	1	1	5	2	2	1	4	1	1	4	2	1.92
98	46	149		13	Objectives achieved	4	5	1	5	1	5	3	1	1	3	4	3	1	4	5	3	3	3	2	1	1	5	3	5	4	5	3	1	5	3.33	3.08
98	8	187		51	Objectives achieved	2	1	2	1	2	2	1	1	1	1	1	2	1	2	2	1	1	1	1	1	2	2	1	1	1	2	1	1.33	2	1	1.31
99	3	1004			Therapeutic discharge	4	4	3	2	1	1	3	3	1	2	2	1	1	1	3	3	1	2	1	1	2	2	2	1	1	2	2	1.33	1.67	1.33	1.62
99	35	972			Therapeutic discharge	3	1	4	1	5	1	1	1	1	1	2	1	2	1	3	4	1	1	1	1	4	1	1	2	1	1	1	2.33	1	1.33	1.38
99	94	913			Therapeutic discharge	3	1	4	1	1	2	1	2	1	1	2	1	1	1	1	3	1	1	2	1	1	3	1	2	1	1	1	1	2	1.67	1.38
99	246	761			Therapeutic discharge	2	2	2	2	1	3	1	1	1	2	2	1	1	3	3	1	2	1	4	1	1	1	1	3	1	1	1.75	1	1.67	2.33	1.69
100	224	33			Therapeutic discharge	3	2	1	1	1	3	1	2	2	1	2	4	2	2	2	2	1	2	1	1	2	2	2	2	2	1	1.25	2	2	1.67	1.69
100	209	48			Therapeutic discharge	3	1	2	1	1	3	1	2	4	1	2	4	3	2	2	2	1	3	2	1	4	4	1	3	2	1	1	3.67	2.67	2	2.23
100	154	103			Therapeutic discharge	3	1	1	1	1	3	1	1	3	1	2	2	4	1	1	1	1	3	3	1	4	1	2	2	1	1	1	3.67	1.67	2	2
100	98	159			Therapeutic discharge	3	1	1	1	1	5	1	1	3	1	1	3	3	1	1	1	1	1	1	1	1	1	1	2	1	1	1	2.33	2.33	1	1.62
100	20	237			Therapeutic discharge	2	1	2	1	2	2	2	1	3	1	2	2	3	2	2	2	1	2	3	1	3	2	1	2	2	2	1	3	2	2.33	2
101	67	107	45	0	Treatment completion (agreed)	4	1	2	1	2	5	1	1	5	1	2	2	5	2	2	2	2	2	4	1	4	4	2	4	3	4	1.25	4.67	4.33	3	3.15
101	128	46	46	3	Treatment completion (agreed)	3	1	1	2	1	2	2	1	5	1	2	4	4	2	2	2	2	2	2	1	4	2	1	2	2	3	1.25	4.33	2.33	2	2.38
101	53	121	59	14	Treatment completion (agreed)	1	2	3	3	2	2	1	1	4	2	2	5	5	2	1	1	2	1	4	1	5	5	1	4	5	3	1.75	4.67	3.33	3.67	3.23
101	37	137	75	30	Treatment completion (agreed)	5	2	2	4	1	2	2	3	4	2	3	1	4	2	2	1	2	1	3	1	5	5	3	3	5	4	1.75	4.33	3.67	3.67	3.23
101	101	73	11	30	Treatment completion (agreed)	4	1	2	3	2	5	2	3	4	1	3	1	5	1	2	2	2	2	2	1	5	5	3	3	2	4	1.25	4.67	4.67	2.33	3.08
101	47			30		4	1	2	5	2	2	3	2	3	1	3	3	3	1	2	2	1	3	4	1	3	2	2	3	4	2	1	3	2	3.67	2.31
101	143	31	31		Treatment completion (agreed)	4	1	2	3	4	4	2	2	5	2	3	4	5	1	2	2	4	2	3	3	5	5	3	4	3	5	2.5	5	4.67	3	3.69
101	171	3	3		Treatment completion (agreed)	4	1	2	2	1	5	2	4	2	1	5	5	3	1	1	1	1	1	1	1	5	5	4	4	1	5	1	3.33	5	2.33	2.77
102	592	105		22	Treatment completion (agreed)	3	1	3	3	2	4	1	1	2	3	4	4	3	2	2	2	5	2	3	3	4	1	2	3	2	4	3	3	3	3	3
102	489	208		28	Treatment completion (agreed)	3	3	4	3	3	4	3	2	4	3	2	4	4	2	4	3	3	3	3	2	3	2	2	3	3	4	2.75	3.67	3.33	2.67	3.08
102	168	529		35	Treatment completion (agreed)	2	2	3	2	2	2	2	1	5	2	1	2	5	1	2	2	2	1	1	2	3	4	1	2	2	1	2	4.33	2.33	1.33	2.46
102	433	264		84	Treatment completion (agreed)	2	2	3	2	3	4	3	1	4	1	1	4	4	2	2	3	2	1	2	2	3	2	2	2	1	2	1.75	3.67	2.67	1.33	2.31
102	375	322		142	Treatment completion (agreed)	3	2	4	1	3	3	2	2	3	1	2	2	3	1	2	4	3	1	1	2	3	2	2	3	2	2	2	3	2.33	1.67	2.23
102	28	669		175	Treatment completion (agreed)	3	2	4	2	2	3	2	1	5	2	2	4	5	2	2	4	1	2	2	2	4	4	1	3	2	3	1.75	4.67	3.33	2	2.85
103	4	18	12	13	Drop out (against medical advice)	3	2	1	2	2	2	1	1	2	2	4	2	2	2	3	2	2	4	5	2	2	2	2	3	4	2	2	2	2	4.33	2.54
104	203	151	151		Objectives achieved	4	4	4	5	2	2	3	3	2	4	2	4	2	2	3	2	5	2	5	3	2	2	2	4	2	2	4	2	2	3	2.85
104	77	277	277	78	Objectives achieved	4	2	3	5	3	2	3	3	1	3	2	2	1	2	2	3	4	2	4	3	2	2	2	3	3	2	3	1.33	2	3	2.38
104	49	305	305	106	Objectives achieved	3	4	4	4	3	4	3	3	2	2	4	2	1	2	3	4	4	3	4	2	2	2	2	4	2	2	3	1.67	2.67	3.33	2.69
105	34	1455			Therapeutic discharge	2	1	1	1	1	1	1	1	1	1	1	1	1	1	1	2	1	2	1	1	1	1	1	2	1	2	1	1	1.33	1	1.08
105	85	1404			Therapeutic discharge	1	1	1	1	1	1	1	1	1	1	1	1	1	1	3	1	1	2	2	1	1	1	1	1	1	1	1	1	1	1.33	1.08
105	147	1342			Therapeutic discharge	1	1	1	1	1	3	1	1	1	1	2	2	1	1	2	1	1	2	1	1	1	1	1	2	1	1	1	1	1.67	1.33	1.23
105	361	1128			Therapeutic discharge	1	1	1	1	2	3	1	1	2	1	1	1	1	2	3	2	1	3	2	1	1	1	1	2	3	3	1	1.33	2.33	2	1.62
106	7	901			Objectives achieved	3	5	1	3	3	1	2	1	3	2	2	2	2	3	3	2	4	3	3	2	3	1	2	3	1	2	3.25	2.67	1.33	2	2.38
106	348	560			Objectives achieved	4	2	5	2	1	1	1	1	3	1	4	5	2	2	3	5	1	1	3	1	1	2	1	2	1	1	1.25	2	1.33	2.67	1.77
106	728	180			Objectives achieved	4	5	3	4	2	4	2	2	4	4	3	4	4	3	3	3	4	4	5	4	2	2	2	4	2	2	4.25	3.33	2.67	3.33	3.46
107	11	18			Forced discharge (medical, judicial, administrative)	2	1	2	1	1	3	1	1	2	1	1	3	1	3	2	1	1	2	4	1	1	4	1	1	1	3	1	1.33	3.33	2	1.85
108	326	3			Therapeutic discharge	2	2	2	2	2	2	1	4	1	2	4	2	1	2	2	2	1	1	1	1	2	2	2	2	1	1	1.5	1.33	1.67	2	1.62
108	288	41			Therapeutic discharge	2	2	4	3	2	1	1	1	1	1	5	1	1	2	3	3	3	2	4	1	1	3	1	4	3	1	1.75	1	1.67	4	2.08
108	201	128			Therapeutic discharge	5	3	2	4	3	1	1	1	2	3	2	4	1	3	3	1	3	1	5	1	1	1	1	4	3	2	2.5	1.33	1.33	3.33	2.15
108	179	150		15	Therapeutic discharge	4	3	3	4	2	2	2	1	3	3	2	3	1	3	3	2	4	3	4	2	2	3	2	5	3	3	3	2	2.67	3	2.69
108	152	177		20	Therapeutic discharge	3	5	2	4	2	2	1	1	3	4	2	5	4	4	3	3	4	3	4	2	3	2	1	4	4	2	3.75	3.33	2	3.33	3.15
108	137	192		35	Therapeutic discharge	4	3	2	4	3	2	1	1	3	4	3	4	3	4	3	2	4	3	5	3	3	3	3	5	4	2	3.5	3	2.33	4	3.23
108	98	231		74	Therapeutic discharge	5	5	4	5	3	2	3	1	3	5	4	5	3	5	5	3	4	3	5	3	2	4	3	5	4	3	4.25	2.67	3	4.33	3.62
108	56	273		116	Therapeutic discharge	3	4	3	4	2	3	3	2	2	3	3	5	1	4	4	2	4	4	4	2	2	2	3	4	4	3	3.25	1.67	2.67	3.67	2.85
108	25	304		147	Therapeutic discharge	5	4	4	5	2	2	4	1	4	3	5	5	4	2	3	3	1	2	3	1	3	1	1	3	5	3	2.25	3.67	2	4.33	3
109	14	197		9	Forced discharge (medical, judicial, administrative)	3	2	2	3	1	2	2	3	2	2	2	2	1	2	2	2	1	3	3	2	1	3	2	3	2	2	1.75	1.33	2.33	2.33	1.92
109	100	111		32	Forced discharge (medical, judicial, administrative)	4	5	4	4	1	2	4	3	1	4	3	1	1	3	4	4	4	2	4	3	1	3	4	3	3	3	4	1	2.67	3.33	2.85
109	31	180		38	Forced discharge (medical, judicial, administrative)	3	4	2	2	2	2	2	2	2	2	2	2	2	2	3	2	2	2	3	1	2	3	2	3	3	1	2.25	2	2	2.67	2.23
110	49	243			Therapeutic discharge	4	2	3	2	3	4	2	2	4	2	3	3	4	2	3	4	2	3	4	2	2	4	2	2	2	3	2	3.33	3.67	3	2.92
110	68	224			Therapeutic discharge	3	2	3	2	2	3	2	2	3	1	2	2	3	2	2	2	2	2	3	2	2	2	2	2	3	2	1.75	2.67	2.33	2.67	2.31
110	91	201			Therapeutic discharge	3	1	2	2	2	3	2	2	1	1	3	3	1	1	3	3	2	3	3	2	1	3	2	2	3	3	1.5	1	3	3	2.08
110	112	180			Therapeutic discharge	4	1	5	1	2	3	1	1	2	1	2	3	1	2	2	4	2	3	2	2	2	3	2	3	2	2	1.5	1.67	2.67	2	1.92
110	274	18			Therapeutic discharge	2	1	2	2	1	2	1	3	4	1	4	2	4	2	2	2	1	2	3	1	2	2	2	3	2	4	1	3.33	2.67	3	2.38
111	50	164			Objectives achieved	1	1	3	1	2	3	2	4	3	1	1	1	1	1	1	1	1	1	2	1	2	2	2	1	1	2	1	2	2.33	1.33	1.62
112	22	20		1	Objectives achieved	4	4	2	4	4	2	2	2	4	4	3	4	4	2	2	2	4	2	4	2	4	2	1	3	4	4	3.5	4	2.67	3.67	3.46
113	500	997			Objectives achieved	1	1	5	2	1	1	1	1	1	1	3	1	1	1	1	1	2	1	1	1	1	1	1	1	3	1	1.25	1	1	2.33	1.38
113	209	1288			Objectives achieved	1	1	1	1	1	1	1	2	1	1	3	1	1	1	1	1	1	1	1	1	1	1	1	1	1	1	1	1	1	1.67	1.15
113	161	1336			Objectives achieved	1	1	2	1	1	3	2	1	1	1	3	2	1	2	1	1	1	1	2	1	1	4	3	2	4	3	1	1	3.33	3	2
114	34	150			Sanction (expulsion)	3	3	1	1	1	2	1	1	1	1	1	1	1	2	2	1	1	1	1	1	1	1	1	1	1	1	1.5	1	1.33	1	1.23
115	22	1215			Treatment completion (agreed)	3	1	4	1	2	3	2	2	2	1	2	2	1	2	2	2	1	2	3	1	2	2	2	2	2	2	1	1.67	2.33	2.33	1.77
116	482	22			Therapeutic discharge	3	1	5	1	1	1	1	2	1	1	3	1	1	1	2	1	1	3	1	1	2	1	1	1	2	2	1	1.33	1.33	2	1.38
116	452	52			Therapeutic discharge	2	1	1	2	1	1	1	3	2	1	1	1	1	2	1	1	1	3	2	1	1	2	1	1	1	1	1	1.33	1.33	1.33	1.23
116	419	85			Therapeutic discharge	1	1	1	2	1	1	1	1	2	1	2	3	1	2	1	3	1	1	3	1	1	1	1	2	2	1	1	1.33	1	2.33	1.38
116	371	133			Therapeutic discharge	3	1	4	4	1	3	2	3	1	2	4	3	1	3	3	2	3	2	2	1	1	3	2	4	3	3	1.75	1	3	3	2.15
116	315	189			Therapeutic discharge	3	1	4	2	1	2	3	3	1	2	1	3	2	2	4	3	1	4	4	1	2	2	2	3	3	2	1.25	1.67	2	2.67	1.85
116	256	248			Therapeutic discharge	2	1	3	1	1	1	1	1	1	1	1	5	1	1	1	1	1	1	1	1	1	1	1	1	1	1	1	1	1	1	1
117	45	268			Therapeutic discharge	2	2	2	1	1	1	1	1	1	1	2	2	1	1	1	2	2	2	2	1	2	2	1	2	2	2	1.5	1.33	1.67	2	1.62
117	87	226			Therapeutic discharge	1	2	1	2	1	1	1	1	1	2	1	1	1	1	1	1	2	2	2	1	1	1	1	1	2	2	1.75	1	1.33	1.67	1.46
118	110	197			Objectives achieved	3	2	4	2	4	1	1	1	4	2	2	1	4	2	3	1	3	2	2	2	4	2	2	2	1	2	2.25	4	1.67	1.67	2.38
118	80	227			Objectives achieved	2	2	1	2	4	1	2	1	5	2	2	2	4	2	2	2	2	1	2	2	4	2	2	2	3	1	2	4.33	1.33	2.33	2.46
118	6	219			Sanction (expulsion)	4	2	4	2	4	2	2	1	3	2	2	3	2	2	4	4	2	2	4	2	2	2	2	3	2	3	2	2.33	2.33	2.67	2.31
118	20	205			Sanction (expulsion)	4	2	4	2	2	2	2	1	2	1	1	2	1	1	2	4	1	1	4	1	2	4	1	2	2	4	1.25	1.67	3.33	2.33	2.08
119	14	1068			Therapeutic discharge	2	2	2	3	2	1	2	1	3	1	1	2	2	1	1	1	1	1	1	1	3	1	5	1	1	1	1.25	2.67	1	1	1.46
119	191	891			Therapeutic discharge	1	1	1	1	5	1	2	1	4	1	2	1	4	1	2	1	1	1	2	1	2	1	1	1	1	1	1	3.33	1	1.67	1.69
120	7	172			Objectives achieved	3	4	4	2	2	4	2	2	3	2	3	3	2	2	2	4	2	2	4	1	2	4	2	2	2	3	2.25	2.33	3.67	3	2.77
120	45	134			Objectives achieved	2	3	4	4	2	3	4	3	2	4	4	3	2	1	2	4	4	2	4	2	2	4	4	2	3	3	3.25	2	3.33	3.67	3.08
120	137	42			Objectives achieved	3	5	5	5	1	5	4	4	2	4	4	5	2	3	4	4	5	2	5	4	1	4	4	3	4	4	4.5	1.67	4.33	4.33	3.77
121	3	11	4		Drop out (against medical advice)	1	2	4	2	1	3	4	4	1	1	3	3	1	1	2	3	1	3	3	1	1	4	4	4	2	5	1.25	1	4	2.67	2.15
122	21	88			Treatment completion (agreed)	3	4	3	1	3	3	2	1	1	2	1	1	3	2	4	3	1	3	3	1	3	3	1	5	3	3	2	2.33	3	2.33	2.38
122	76	33			Treatment completion (agreed)	5	5	5	4	3	3	3	3	1	5	2	4	1	4	5	3	4	4	5	2	2	2	2	4	3	3	4	1.33	2.67	3.33	2.92
122	105	4			Treatment completion (agreed)	4	4	3	4	3	3	2	3	2	4	4	4	2	3	3	3	3	4	4	2	2	4	3	3	4	2	3.25	2	3	4	3.08
123	139	106	107		Lack of progress	2	1	5	1	1	3	3	3	4	1	2	1	1	2	2	5	1	1	2	1	1	5	3	4	2	3	1	2	3.67	2	2.08
123	119	126	127		Lack of progress	1	1	5	1	1	3	1	2	1	1	2	2	2	2	2	4	1	1	1	1	3	4	2	4	1	3	1	2	3.33	1.33	1.85
123	90	155	156		Lack of progress	2	1	5	1	1	3	3	4	2	1	4	2	3	1	1	5	1	1	1	1	1	4	3	4	2	3	1	2	3.33	2.33	2.08
123	57	188	189		Lack of progress	3	1	4	3	1	3	3	3	1	1	4	2	1	2	3	2	1	3	2	1	1	2	2	4	3	3	1	1	2.67	3	1.85
123	24	221	31		Lack of progress	3	1	5	2	2	3	2	4	1	1	2	1	1	1	2	4	1	2	1	1	1	4	3	2	2	4	1	1	3.67	1.67	1.77
123	6	239	49		Lack of progress	5	3	3	5	5	4	3	3	5	2	5	5	5	4	3	3	4	4	5	4	5	3	3	5	4	4	3.25	5	3.67	4.67	4.08
124	13	256	147		Therapeutic discharge	5	4	2	2	1	3	1	1	5	1	2	5	4	3	3	2	1	2	2	1	3	2	1	2	2	2	1.75	4	2.33	2	2.46
124	47	222	113		Therapeutic discharge	3	2	2	2	1	1	1	2	1	1	1	2	1	1	3	1	1	1	1	1	1	1	1	1	1	1	1.25	1	1	1	1.08
124	80	189	80		Therapeutic discharge	4	2	2	2	2	2	1	1	1	1	1	1	1	2	4	3	1	3	5	1	1	3	2	2	2	3	1.25	1	2.67	2.67	1.85
124	109	160	51		Therapeutic discharge	3	1	1	1	1	2	1	1	1	1	1	1	1	2	4	2	1	1	1	1	1	1	2	2	2	1	1	1	1.33	1.33	1.15
124	153	116	7		Therapeutic discharge	2	1	1	1	1	1	1	2	3	1	2	2	2	2	3	2	1	2	2	1	4	2	2	2	2	2	1	3	1.67	2	1.85
124	185	84			Therapeutic discharge	2	1	2	1	2	2	2	1	2	1	2	2	2	2	2	2	1	2	2	1	2	2	1	5	2	2	1	2	2	2	1.69
124	223	46			Therapeutic discharge	2	1	1	2	1	2	1	1	1	1	3	1	1	2	3	2	1	2	2	1	2	3	2	2	2	2	1	1.33	2.33	2.33	1.69
124	244	25			Therapeutic discharge	2	1	2	1	2	2	2	2	1	1	2	2	1	2	2	2	1	2	2	1	1	3	2	2	1	3	1	1	2.67	1.67	1.54
125	22	80			Drop out (against medical advice)	2	2	1	1	1	3	2	2	1	1	2	1	1	1	1	1	1	1	1	1	1	2	1	2	1	2	1.25	1	2.33	1.33	1.46
125	73	29			Drop out (against medical advice)	1	1	2	1	1	3	1	2	1	1	1	1	1	1	1	1	1	2	1	1	1	2	2	2	2	3	1	1	2.67	1.33	1.46
126	78	656			Therapeutic discharge	3	1	2	2	1	4	2	3	1	1	3	2	1	3	3	2	2	4	1	1	1	3	2	2	1	2	1.25	1	3	1.67	1.69
127	356	10			Therapeutic discharge	5	2	4	2	1	3	2	2	4	3	5	1	5	3	4	3	1	4	4	1	2	4	2	3	5	1	1.75	3.67	2.67	4.67	3.08
127	23	343			Therapeutic discharge	3	4	2	4	1	1	3	2	1	3	2	3	1	2	3	1	2	2	4	1	1	3	2	2	2	2	2.5	1	2	2.67	2.08
128	29	253			Objectives achieved	4	2	1	3	1	1	1	1	3	3	2	2	1	3	3	1	2	3	3	2	1	1	3	2	2	1	2.25	1.67	1	2.33	1.85
129	251	16			Therapeutic discharge	1	1	5	1	1	1	1	1	1	1	3	1	1	1	1	5	1	1	1	1	1	1	1	1	1	1	1	1	1	1.67	1.15
129	216	51			Therapeutic discharge	1	1	5	1	1	2	1	1	1	1	2	1	1	1	2	5	1	3	1	1	1	1	1	1	1	1	1	1	1.33	1.33	1.15
129	147	120			Therapeutic discharge	1	1	4	1	1	3	1	1	2	1	2	2	2	2	2	4	1	2	2	1	2	2	1	2	2	1	1	2	2	2	1.69
129	125	142			Therapeutic discharge	4	1	5	2	1	4	1	1	1	1	2	2	1	2	3	5	1	4	1	1	1	3	1	2	1	1	1	1	2.67	1.33	1.46
129	84	183			Therapeutic discharge	5	1	5	1	1	1	1	1	3	1	1	1	3	2	3	5	1	1	3	1	3	1	1	1	1	1	1	3	1	1.67	1.62
129	67	200			Therapeutic discharge	4	1	4	4	1	2	1	1	1	1	3	4	1	2	3	4	1	1	3	1	1	2	1	1	3	1	1	1	1.67	3	1.62
129	35	232			Therapeutic discharge	5	1	5	1	1	1	1	1	1	1	1	5	1	1	1	5	1	1	3	1	1	5	1	1	1	1	1	1	2.33	1.67	1.46
129	6	168	168		Drop out (against medical advice)	5	2	2	4	1	1	1	1	2	1	1	1	1	1	1	1	1	2	4	1	1	1	1	1	1	1	1.25	1.33	1	2	1.38
129	35	139	139		Drop out (against medical advice)	5	1	5	1	1	1	1	1	3	1	1	3	1	2	1	5	1	2	2	1	1	1	1	1	1	1	1	1.67	1	1.33	1.23
129	48	126	126		Drop out (against medical advice)	5	1	5	1	1	2	1	1	4	1	2	4	2	1	1	5	1	1	2	1	1	1	1	1	1	1	1	2.33	1.33	1.67	1.54
129	68	106	106		Drop out (against medical advice)	4	1	4	2	1	1	1	2	5	1	2	2	2	2	2	4	1	2	2	1	2	1	1	1	2	1	1	3	1	2	1.69
129	91	83	83		Drop out (against medical advice)	5	1	5	1	1	1	1	1	5	1	1	2	2	2	2	5	1	3	2	1	1	1	1	1	3	1	1	2.67	1	2	1.62
129	98	76	76		Drop out (against medical advice)	3	1	5	1	1	1	1	1	5	1	1	2	1	2	1	5	1	1	3	1	5	1	1	1	1	1	1	3.67	1	1.67	1.77
129	123	51	51		Drop out (against medical advice)	3	1	5	4	1	1	1	1	4	1	3	5	3	2	3	5	1	1	3	1	3	1	1	2	4	1	1	3.33	1	3.33	2.08
130	6	55	39	42	Drop out (against medical advice)	5	4	4	2	4	3	2	2	2	3	3	2	2	3	3	3	1	2	2	1	2	3	2	3	3	3	2.25	2	3	2.67	2.46
131	321	140			Therapeutic discharge	4	1	5	3	1	1	1	1	4	1	3	3	3	1	2	3	1	2	3	1	3	1	1	3	3	1	1	3.33	1	3	2
132	53	111			Treatment completion (agreed)	4	4	4	4	1	3	2	1	5	3	3	4	5	3	4	3	1	3	5	2	5	3	2	4	3	2	2.5	5	2.67	3.67	3.38
133	288	37			Therapeutic discharge	4	1	5	3	1	3	3	2	3	1	5	3	1	2	4	3	1	2	3	1	1	3	4	3	4	4	1	1.67	3.33	4	2.38
134	15	443			Therapeutic discharge	3	2	3	3	1	1	1	1	2	1	2	2	3	2	3	2	2	3	3	2	3	2	1	3	3	3	1.75	2.67	2	2.67	2.23
134	281	177			Therapeutic discharge	4	2	3	4	1	1	1	1	3	4	1	1	3	2	3	1	3	1	1	2	2	1	3	3	5	3	2.75	2.67	1.67	2.33	2.38
135	26	442		162	Therapeutic discharge	4	1	2	1	1	4	1	2	1	1	2	2	1	2	2	1	2	2	2	1	1	3	2	2	1	3	1.25	1	3.33	1.67	1.77
136	3	284			Forced discharge (medical, judicial, administrative)	2	2	2	2	2	3	2	2	2	2	2	2	3	1	2	4	2	2	2	2	2	3	2	2	2	3	2	2.33	3	2	2.31
137	317	170			Therapeutic discharge	2	1	2	2	2	1	1	1	1	1	1	4	1	1	3	1	1	5	4	1	2	1	1	2	4	1	1	1.33	1	3	1.54
137	273	214			Therapeutic discharge	2	1	1	1	1	1	1	1	1	1	1	1	1	1	1	1	1	2	3	1	1	1	1	1	2	1	1	1	1	2	1.23
137	258	229			Therapeutic discharge	2	1	1	1	1	1	1	1	3	1	1	2	1	2	2	1	1	1	2	1	2	1	1	1	3	1	1	2	1	2	1.46
137	85	402			Therapeutic discharge	3	2	1	2	1	1	1	1	1	1	1	1	1	1	3	1	1	1	3	1	1	1	1	1	3	1	1.25	1	1	2.33	1.38
137	62	425			Therapeutic discharge	3	4	1	2	1	1	1	1	1	1	1	3	1	2	3	1	1	1	3	1	1	1	1	1	2	1	1.75	1	1	2	1.46
138	6	9	5		Forced discharge (medical, judicial, administrative)	3	1	5	1	3	2	1	1	4	1	1	1	3	2	2	5	1	1	1	1	3	3	1	1	1	1	1	3.33	2	1	1.77
139	231	14			Objectives achieved	1	1	4	1	1	4	1	1	1	1	2	2	1	1	2	5	1	1	1	1	1	4	2	1	1	4	1	1	4	1.33	1.77
139	149	96			Objectives achieved	3	3	4	5	4	2	3	2	2	5	3	4	4	2	2	3	5	2	3	4	2	2	3	2	3	2	4.25	2.67	2	3	3.08
139	7	238		15	Objectives achieved	2	3	4	5	4	1	1	1	4	2	1	4	4	2	2	4	2	2	4	2	2	2	1	2	1	1	2.25	3.33	1.33	2	2.23
139	166	211			Therapeutic discharge	1	1	4	1	2	1	1	1	3	1	1	1	3	2	2	4	1	2	1	1	2	2	1	1	2	1	1	2.67	1.33	1.33	1.54
140	85	243	26	26	Sanction (expulsion)	2	1	2	3	3	2	1	1	4	1	3	2	2	2	3	1	1	2	2	1	3	4	1	4	2	1	1	3	2.33	2.33	2.08
141	112	188			Therapeutic discharge	5	5	4	5	3	3	3	3	5	5	3	5	3	4	5	3	5	5	5	3	5	3	3	4	4	4	4.5	4.33	3.33	4	4.08
142	512	48			Therapeutic discharge	3	2	2	1	1	2	1	1	1	2	3	3	2	1	2	2	1	1	1	2	3	4	1	2	1	1	1.75	2	2.33	1.67	1.92
143	113	23			Treatment completion (agreed)	2	1	3	2	2	2	2	2	3	1	2	2	2	2	2	3	1	2	2	1	2	2	2	2	2	2	1	2.33	2	2	1.77
143	92	44			Treatment completion (agreed)	2	1	2	2	2	2	1	1	2	1	2	2	2	2	2	2	1	3	2	1	2	2	2	3	1	3	1	2	2.33	1.67	1.69
143	64	72			Treatment completion (agreed)	3	1	3	2	2	3	1	1	3	2	2	2	2	1	2	3	2	2	2	1	2	3	2	2	3	2	1.5	2.33	2.67	2.33	2.15
143	34	102			Treatment completion (agreed)	2	1	1	1	2	2	1	1	3	1	2	2	2	1	1	1	1	1	1	1	2	2	1	2	2	1	1	2.33	1.67	1.67	1.62
143	1	135			Treatment completion (agreed)	5	4	1	3	4	2	1	1	4	2	3	3	3	1	2	2	3	1	3	2	3	1	1	1	2	1	2.75	3.33	1.33	2.67	2.54
143	50	173	33	32	Therapeutic discharge	2	1	2	1	2	2	2	2	2	1	2	2	2	1	2	2	1	2	2	1	2	2	2	2	2	2	1	2	2	2	1.69
143	85	138			Therapeutic discharge	3	1	1	2	2	3	1	2	2	1	2	2	2	1	2	2	1	2	2	2	2	2	2	2	2	2	1.25	2	2.33	2	1.85
143	120	103			Therapeutic discharge	3	2	3	2	2	2	2	2	3	2	2	2	3	2	2	2	2	3	3	2	2	2	2	3	2	2	2	2.67	2	2.33	2.23
143	155	68			Therapeutic discharge	3	2	3	2	1	2	2	2	3	1	2	2	2	2	3	2	2	2	2	2	2	2	2	2	2	2	1.75	2.33	2	2	2
143	176	47			Therapeutic discharge	3	2	2	2	2	2	2	2	2	2	2	2	2	2	2	2	2	2	2	2	2	2	2	2	2	2	2	2	2	2	2
143	211	12			Therapeutic discharge	2	1	3	1	1	2	2	2	2	1	2	2	2	1	2	3	1	2	2	1	2	3	1	2	2	2	1	2	2.33	2	1.77
144	87	169			Therapeutic discharge	4	4	4	3	5	2	2	1	2	2	1	1	2	1	2	2	1	3	2	2	2	2	1	2	2	2	2.25	2	2	1.67	2
144	108	148			Therapeutic discharge	2	1	4	1	4	4	2	2	2	1	2	4	1	1	2	4	1	2	3	2	2	4	2	4	2	3	1.25	1.67	3.67	2.33	2.15
144	122	134			Therapeutic discharge	2	1	4	1	2	2	2	1	2	1	3	4	1	2	2	4	1	4	2	2	2	4	1	5	2	4	1.25	1.67	3.33	2.33	2.08
144	157	99			Therapeutic discharge	1	1	5	3	2	4	2	1	2	1	2	2	2	2	2	2	1	2	2	1	2	2	1	2	2	2	1	2	2.67	2	1.85
144	192	64			Therapeutic discharge	4	1	4	1	4	2	2	2	2	1	2	2	2	2	2	4	1	2	2	1	2	2	2	2	2	2	1	2	2	2	1.69
144	248	8			Therapeutic discharge	2	1	4	1	1	2	1	1	1	1	2	2	1	2	2	4	1	2	2	1	1	3	2	2	3	4	1	1	3	2.33	1.77
145	96	119	116		Drop out (against medical advice)	3	1	2	2	2	3	2	1	2	1	3	2	2	2	2	2	1	3	3	1	2	2	1	2	2	2	1	2	2.33	2.67	1.92
145	173	42	39		Drop out (against medical advice)	3	1	3	3	2	4	2	2	2	1	4	2	2	2	3	3	3	2	2	1	2	2	2	3	3	4	1.5	2	3.33	3	2.38
145	194	21	18		Drop out (against medical advice)	3	2	3	3	2	4	3	3	2	1	4	3	2	2	3	3	2	3	2	1	2	2	3	3	2	3	1.5	2	3	2.67	2.23
146	50	135			Therapeutic discharge	4	1	5	5	1	3	2	3	1	2	2	2	1	3	4	4	4	3	4	2	2	4	2	2	4	4	2.25	1.33	3.67	3.33	2.62
146	99	86			Therapeutic discharge	4	1	4	1	1	3	2	2	1	1	2	2	1	2	3	4	1	4	2	1	1	3	2	2	3	3	1	1	3	2.33	1.77
146	141	44			Therapeutic discharge	3	1	4	1	1	1	1	4	1	1	2	1	1	2	2	4	1	2	1	1	1	2	1	1	2	1	1	1	1.33	1.67	1.23
147	727	134			Therapeutic discharge	1	1	1	1	1	1	1	1	1	1	1	1	1	2	1	1	1	1	1	1	1	1	1	1	1	1	1	1	1	1	1
147	664	197			Therapeutic discharge	2	1	1	1	3	1	1	2	1	1	1	1	1	2	1	1	1	1	2	1	1	2	1	1	1	2	1	1	1.67	1.33	1.23
147	623	238			Therapeutic discharge	3	1	2	2	3	3	1	2	1	1	2	5	5	2	3	2	1	3	2	1	1	3	3	2	1	3	1	2.33	3	1.67	1.92
147	592	269			Therapeutic discharge	3	1	1	1	3	3	2	2	1	1	1	1	1	2	3	2	1	2	3	1	1	3	2	2	1	3	1	1	3	1.67	1.62
147	585	276			Therapeutic discharge	3	1	2	4	4	3	2	1	1	2	1	3	1	2	2	2	1	2	4	2	1	2	2	2	3	3	1.5	1	2.67	2.67	1.92
148	20	334		1	Therapeutic discharge	3	1	2	3	3	2	3	1	1	1	1	1	1	2	3	3	5	1	4	1	1	1	1	1	1	3	2	1	2	2	1.77
148	238	116		24	Therapeutic discharge	4	1	2	2	1	1	1	1	4	1	1	1	2	1	1	5	2	1	1	1	1	1	1	4	1	1	1.25	2.33	1	1	1.38
149	182	180			Therapeutic discharge	2	2	2	3	2	2	2	2	4	3	3	3	3	3	4	2	3	4	3	3	3	2	2	4	3	2	2.75	3.33	2	3	2.77
149	143	219			Therapeutic discharge	3	2	2	3	3	2	2	2	4	2	3	3	3	3	3	2	3	4	3	4	3	2	2	4	3	3	2.75	3.33	2.33	3	2.85
150	281	69			Therapeutic discharge	3	2	3	2	1	2	1	1	1	2	2	2	1	2	2	2	1	2	2	1	1	3	1	3	2	2	1.5	1	2.33	2	1.69
151	136	44			Drop out (against medical advice)	4	1	5	1	1	2	1	1	1	1	1	1	1	1	1	5	1	1	1	1	1	3	2	1	1	3	1	1	2.67	1	1.38
152	151	214			Therapeutic discharge	2	1	2	1	2	2	2	1	1	1	2	2	2	2	2	2	1	2	2	1	2	2	1	4	2	2	1	1.67	2	2	1.62
153	33	332			Treatment completion (agreed)	3	1	1	1	1	3	1	1	1	1	1	1	1	1	1	1	1	1	1	1	1	1	1	1	1	1	1	1	1.67	1	1.15
154	91	134	132		Lack of progress	4	1	3	2	2	2	1	1	3	3	3	1	3	2	2	2	1	2	4	1	3	3	1	2	3	3	1.5	3	2.67	3.33	2.54
155	29	144			Objectives achieved	2	1	1	1	1	1	1	1	3	1	1	1	3	2	1	1	1	1	2	1	2	2	1	1	1	1	1	2.67	1.33	1.33	1.54
155	63	110			Objectives achieved	1	1	1	1	1	1	1	1	4	1	1	1	2	1	1	1	1	1	2	1	4	1	1	1	1	1	1	3.33	1	1.33	1.62
156	34	167			Objectives achieved	4	4	4	4	2	4	3	2	2	3	4	3	2	3	4	4	3	3	3	2	2	3	3	4	3	4	3	2	3.67	3.33	3
157	69	114	50		Therapeutic discharge	2	1	3	3	4	2	2	2	1	1	3	4	1	3	3	4	2	5	4	1	3	2	1	3	3	1	1.25	1.67	1.67	3.33	1.92
157	105	78	14		Therapeutic discharge	4	3	2	4	1	3	2	2	1	3	4	5	2	3	5	2	2	3	3	1	1	2	2	5	4	2	2.25	1.33	2.33	3.67	2.38
157	126	57			Therapeutic discharge	5	2	4	4	1	3	2	2	2	1	3	4	1	3	4	2	1	5	4	1	1	3	2	4	3	3	1.25	1.33	3	3.33	2.15
157	154	29			Therapeutic discharge	4	4	4	5	1	3	3	3	1	1	4	5	1	4	4	2	2	5	4	1	1	4	3	4	4	3	2	1	3.33	4	2.54
157	175	8			Therapeutic discharge	4	4	3	4	2	3	3	4	2	4	5	5	2	4	4	3	2	5	5	2	2	4	3	4	4	3	3	2	3.33	4.67	3.23
158	38	165	1	9	Treatment completion (agreed)	5	3	1	3	1	1	2	4	3	3	2	4	2	4	5	2	2	2	4	2	2	1	1	4	3	1	2.5	2.33	1	3	2.23
159	236	129			Therapeutic discharge	2	2	2	2	1	3	2	2	2	2	2	2	3	2	3	2	2	2	2	2	3	2	2	3	2	2	2	2.67	2.33	2	2.23
160	13	240			Therapeutic discharge	2	2	1	2	2	2	1	1	4	1	2	2	4	2	2	2	1	2	3	1	3	2	1	2	2	1	1.25	3.67	1.67	2.33	2.15
160	48	205			Therapeutic discharge	1	1	4	1	1	1	1	1	1	1	2	1	1	1	1	2	1	2	1	1	1	1	1	1	1	1	1	1	1	1.33	1.08
160	83	170			Therapeutic discharge	1	1	4	1	1	1	1	1	1	1	1	1	1	1	1	1	1	4	1	1	1	1	1	1	1	1	1	1	1	1	1
160	114	139			Therapeutic discharge	1	1	4	2	2	1	1	1	1	1	1	2	1	2	3	4	1	4	2	1	1	2	2	2	2	2	1	1	1.67	1.67	1.31
160	156	97			Therapeutic discharge	1	1	2	2	1	2	1	1	1	1	3	3	1	2	3	1	4	3	1	1	1	3	2	4	2	2	1.75	1	2.33	2	1.77
160	209	44			Therapeutic discharge	1	1	1	1	2	3	1	1	1	1	2	2	1	2	1	1	1	4	4	1	1	2	1	3	1	2	1	1	2.33	2.33	1.62
160	246	7			Therapeutic discharge	1	1	1	1	1	1	1	1	1	1	3	1	1	1	1	1	1	1	1	1	1	1	1	1	1	1	1	1	1	1.67	1.15
161	441	11			Therapeutic discharge	4	1	1	2	1	2	1	4	2	1	5	2	1	1	1	1	3	1	1	1	2	5	4	2	1	5	1.5	1.67	4	2.33	2.31
161	298	154			Therapeutic discharge	2	4	2	3	2	2	2	2	4	5	4	4	2	3	4	2	4	4	4	2	3	3	4	4	2	2	3.75	3	2.33	3.33	3.15
161	77	375			Therapeutic discharge	4	2	2	2	1	1	1	1	4	2	5	2	4	4	4	1	2	5	3	2	1	1	2	5	4	4	2	3	2	4	2.69
162	110	143	51		Objectives achieved	2	2	1	1	1	2	1	1	2	1	1	1	1	2	1	1	1	1	1	1	1	1	1	2	1	2	1.25	1.33	1.67	1	1.31
162	209	44			Objectives achieved	1	1	1	1	1	3	2	2	1	1	2	2	1	2	1	1	1	2	1	1	2	3	1	1	1	2	1	1.33	2.67	1.33	1.54
163	47	10	2		Drop out (against medical advice)	2	3	3	5	1	5	1	2	1	2	4	4	2	3	4	3	4	4	4	2	1	4	3	3	4	4	2.75	1.33	4.33	4	3.08
164	265	1			Therapeutic discharge	2	2	1	1	2	5	1	1	2	1	2	2	1	1	2	2	1	2	2	1	2	1	1	1	2	1	1.25	1.67	2.33	2	1.77
164	230	36			Therapeutic discharge	1	1	3	1	3	2	1	1	3	1	3	2	1	1	2	2	1	2	3	1	2	2	1	1	1	1	1	2	1.67	2.33	1.69
164	188	78			Therapeutic discharge	4	1	5	1	1	4	1	1	1	1	1	2	1	1	1	2	1	2	2	1	1	2	1	2	2	2	1	1	2.67	1.67	1.54
164	103	163	76	76	Therapeutic discharge	2	2	1	1	1	3	1	1	1	1	1	1	1	1	3	3	1	1	1	1	1	1	1	1	1	1	1.25	1	1.67	1	1.23
164	70	196	109	109	Therapeutic discharge	3	1	2	1	1	3	1	1	1	1	2	2	1	2	2	1	1	2	1	1	1	1	4	2	2	1	1	1	1.67	1.67	1.31
164	28	238	151	151	Therapeutic discharge	2	2	1	1	3	3	1	1	5	1	3	2	5	1	2	1	2	2	2	1	3	2	1	1	2	1	1.5	4.33	2	2.33	2.46
165	8	29	29		Drop out (against medical advice)	5	4	2	1	3	2	3	2	2	4	3	2	2	3	3	2	3	3	2	1	1	3	2	5	2	4	3	1.67	3	2.33	2.54
165	48	12	12		Drop out (against medical advice)	3	3	1	5	2	2	2	1	1	4	3	3	1	3	2	2	3	5	3	2	2	1	2	3	4	3	3	1.33	2	3.33	2.46
166	328	37			Therapeutic discharge	2	3	1	3	2	1	1	1	2	3	2	2	2	2	2	1	2	1	3	2	1	1	1	2	2	1	2.5	1.67	1	2.33	1.92
167	265	89			Therapeutic discharge	2	1	2	1	1	2	2	2	2	1	2	2	2	1	2	2	1	2	2	1	2	2	2	2	2	2	1	2	2	2	1.69
168	235	161			Treatment completion (agreed)	4	2	2	1	2	2	3	2	4	1	4	2	3	3	3	2	2	2	2	2	4	4	2	3	2	3	1.75	3.67	3	2.67	2.69
168	369	27			Treatment completion (agreed)	4	2	2	2	4	4	2	3	4	2	3	4	4	2	4	3	2	3	3	3	4	4	2	3	3	4	2.25	4	4	3	3.23
169	219	145			Therapeutic discharge	4	1	5	3	3	4	3	3	2	3	2	3	1	3	4	4	4	3	2	2	2	3	4	4	4	4	2.5	1.67	3.67	2.67	2.62
170	111	0			Drop out (against medical advice)	2	2	4	4	2	4	3	3	2	3	4	4	2	4	4	4	3	2	4	1	2	4	4	4	4	5	2.25	2	4.33	4	3.08
170	109	2	1		Drop out (against medical advice)	2	2	4	4	1	5	2	2	2	2	2	2	1	2	2	4	4	4	4	1	1	4	2	4	4	5	2.25	1.33	4.67	3.33	2.85
171	330	168		128	Therapeutic discharge	4	1	4	2	2	2	2	2	2	2	4	5	2	4	4	3	2	4	4	1	2	3	2	4	2	2	1.5	2	2.33	3.33	2.23
171	206	292		252	Therapeutic discharge	3	1	3	2	2	2	2	2	4	1	2	2	2	2	3	4	1	4	5	1	2	4	2	2	3	3	1	2.67	3	3.33	2.38
172	228	115			Treatment completion (agreed)	4	4	2	4	3	2	2	4	4	4	3	3	4	4	4	2	4	2	4	3	4	3	2	4	4	3	3.75	4	2.67	3.67	3.54
172	299	44			Treatment completion (agreed)	4	1	3	5	3	4	4	2	5	4	4	3	2	4	2	3	1	1	3	3	1	2	3	4	4	2	2.25	2.67	2.67	3.67	2.77
173	196	19			Sanction (expulsion)	3	3	4	3	2	2	2	3	1	2	1	3	1	3	3	4	3	2	3	2	1	2	2	3	2	1	2.5	1	1.67	2	1.85
173	173	42			Sanction (expulsion)	4	3	3	2	1	2	2	3	2	2	2	3	2	3	3	3	3	2	3	2	2	3	2	2	2	2	2.5	2	2.33	2.33	2.31
173	140	75			Sanction (expulsion)	3	2	3	2	2	2	2	2	2	1	1	1	2	3	3	4	3	2	3	1	1	1	1	2	2	1	1.75	1.67	1.33	2	1.69
173	118	97		13	Sanction (expulsion)	3	5	3	2	3	2	3	1	1	1	1	3	2	2	2	3	3	3	3	2	2	2	2	2	3	2	2.75	1.67	2	2.33	2.23
174	115	370			Lack of progress	1	1	2	1	1	4	3	2	1	1	1	1	1	1	1	1	1	1	1	1	1	1	1	1	1	4	1	1	3	1	1.46
175	76	50		2	Sanction (expulsion)	3	4	3	5	1	4	2	2	1	2	3	4	1	2	3	2	3	3	5	2	1	3	3	3	3	3	2.75	1	3.33	3.67	2.69
176	247	14			Therapeutic discharge	1	1	1	1	1	5	1	1	1	1	1	1	1	2	2	1	1	1	2	1	1	3	1	4	2	1	1	1	3	1.67	1.62
176	205	56			Therapeutic discharge	2	2	1	2	1	1	1	1	2	1	1	1	1	2	2	1	1	1	1	1	2	1	1	3	1	1	1.25	1.67	1	1	1.23
176	184	77		0	Therapeutic discharge	2	2	1	2	1	1	1	1	4	2	2	2	4	2	2	2	2	3	2	2	4	1	1	3	2	1	2	4	1	2	2.23
176	163	98		21	Therapeutic discharge	2	3	2	4	2	2	4	2	2	3	2	4	1	3	3	3	4	4	4	2	2	1	2	4	3	3	3	1.67	2	3	2.46
176	142	119		42	Therapeutic discharge	2	2	1	2	1	1	1	1	4	1	2	2	4	2	2	1	1	2	3	2	4	1	1	4	2	2	1.5	4	1.33	2.33	2.23
176	112	149		72	Therapeutic discharge	2	1	1	1	1	1	1	1	4	1	3	3	4	2	2	1	2	2	4	2	4	1	2	2	1	1	1.5	4	1	2.67	2.23
176	77	184		107	Therapeutic discharge	2	2	1	3	1	1	1	1	4	3	3	3	4	2	3	1	3	5	4	2	3	1	2	3	3	2	2.5	3.67	1.33	3.33	2.69
176	51	210		133	Therapeutic discharge	2	2	1	2	1	1	1	1	3	2	1	4	3	2	3	1	2	2	3	1	2	1	1	2	2	1	1.75	2.67	1	2	1.85
176	30	231		154	Therapeutic discharge	3	3	2	4	2	1	1	1	4	2	3	5	4	2	3	2	2	4	4	2	2	1	2	4	3	1	2.25	3.33	1	3.33	2.46
176	9	252		175	Therapeutic discharge	2	2	2	3	2	2	1	1	4	3	3	3	4	2	4	2	2	4	4	2	2	2	3	4	3	3	2.25	3.33	2.33	3.33	2.77
177	77	128			Objectives achieved	4	1	5	3	3	5	3	1	2	3	4	2	3	1	3	4	2	3	4	1	2	3	3	3	4	3	1.75	2.33	3.67	4	2.85
177	113	92			Objectives achieved	4	2	4	3	3	3	3	3	4	2	3	3	3	2	1	2	3	4	3	2	3	3	3	4	4	3	2.25	3.33	3	3.33	2.92
177	149	56			Objectives achieved	4	4	3	4	3	3	3	2	3	3	3	4	2	3	4	3	4	2	4	3	2	3	3	4	2	3	3.5	2.33	3	3	3
178	187					3	1	2	2	1	2	2	3	2	1	2	2	1	2	3	1	1	2	4	1	1	1	1	4	2	1	1	1.33	1.33	2.67	1.54
178	152					2	1	2	1	1	1	1	5	1	1	1	1	1	1	4	1	1	1	1	1	1	1	1	1	1	1	1	1	1	1	1
178	122					1	1	1	1	1	1	1	3	1	1	1	1	1	3	1	1	1	1	1	1	1	1	1	1	1	1	1	1	1	1	1
178	89					1	1	2	1	1	1	1	1	1	1	1	1	1	1	1	1	1	1	1	1	1	2	1	1	1	1	1	1	1.33	1	1.08
178	54					2	1	1	2	2	2	1	2	5	1	2	2	2	3	3	2	1	2	2	1	1	1	1	2	2	1	1	2.67	1.33	2	1.69
178	12					1	2	3	5	4	1	1	1	5	1	1	3	5	1	3	1	1	5	5	1	5	1	1	2	3	1	1.25	5	1	3	2.46
179	127					3	4	2	2	2	2	1	1	1	4	2	4	2	2	2	1	2	2	4	1	2	1	1	2	2	1	2.75	1.67	1.33	2.67	2.15
179	43		16	13		4	4	3	4	1	5	2	2	1	2	3	5	1	3	3	2	4	2	5	1	1	2	3	2	4	2	2.75	1	3	4	2.69
180	263	101			Therapeutic discharge	1	1	1	2	1	2	1	2	3	1	2	2	3	2	2	2	2	2	2	2	2	2	2	2	2	2	1.5	2.67	2	2	2
180	156	208			Therapeutic discharge	2	2	2	2	1	1	1	1	2	1	1	1	2	2	1	1	2	2	2	1	2	2	1	1	1	1	1.5	2	1.33	1.33	1.54
181	257	7			Therapeutic discharge	1	1	1	1	1	1	1	1	1	1	5	1	1	1	4	1	1	1	1	1	1	1	1	1	1	1	1	1	1	2.33	1.31
181	217	47			Therapeutic discharge	4	3	4	2	2	2	2	2	2	2	4	4	2	3	4	4	3	2	2	2	2	3	3	4	2	3	2.5	2	2.67	2.67	2.46
181	189	75			Therapeutic discharge	4	2	4	2	2	2	3	2	2	2	4	4	2	3	4	4	2	2	2	3	2	4	3	4	2	4	2.25	2	3.33	2.67	2.54
181	159	105			Therapeutic discharge	2	2	2	2	2	2	2	2	2	1	2	2	4	2	3	2	2	2	2	2	2	2	2	2	2	2	1.75	2.67	2	2	2.08
181	133	131			Therapeutic discharge	4	1	4	2	2	2	3	3	2	1	3	2	2	3	4	3	3	2	2	3	2	4	3	4	2	4	2	2	3.33	2.33	2.38
181	117	147	7		Therapeutic discharge	4	4	4	4	2	4	3	3	2	4	4	4	2	3	4	4	4	3	4	4	1	4	4	4	4	4	4	1.67	4	4	3.46
181	110	154	14		Therapeutic discharge	4	4	4	4	2	4	4	4	2	4	4	4	2	2	4	4	4	4	4	3	4	4	3	4	2	4	3.75	2.67	4	3.33	3.46
181	84	180	40		Therapeutic discharge	4	4	4	4	2	2	2	2	2	4	4	4	2	3	4	4	4	3	4	4	2	4	4	4	2	4	4	2	3.33	3.33	3.23
181	41	223	28		Therapeutic discharge	5	4	4	5	2	4	4	3	2	4	4	4	2	4	4	4	5	4	5	5	2	4	3	4	4	5	4.5	2	4.33	4.33	3.85
182	21	24			Drop out (against medical advice)	1	1	3	1	1	3	2	1	2	1	2	1	1	2	2	1	1	1	4	1	2	3	1	2	2	3	1	1.67	3	2.67	2
183	12	100			Objectives achieved	2	1	1	1	2	1	1	2	1	1	1	1	1	1	2	1	1	1	1	1	1	2	1	1	1	1	1	1	1.33	1	1.08
184	131	144			Forced discharge (medical, judicial, administrative)	3	2	3	3	1	1	1	1	2	2	2	2	2	4	3	2	2	4	3	2	1	1	2	4	3	1	2	1.67	1	2.67	1.85
184	85	190			Forced discharge (medical, judicial, administrative)	1	4	1	3	1	1	2	1	2	2	3	4	2	2	2	2	3	4	3	1	2	2	2	4	2	2	2.5	2	1.67	2.67	2.23
185	27	161			Treatment completion (agreed)	2	1	1	1	1	1	1	1	1	1	1	1	1	1	1	1	1	1	2	1	1	2	1	1	1	1	1	1	1.33	1.33	1.15
185	57	131			Treatment completion (agreed)	1	1	1	2	1	1	1	2	1	1	1	1	1	2	1	1	1	3	1	1	1	2	1	1	1	1	1	1	1.33	1	1.08
185	92	96			Treatment completion (agreed)	2	1	4	1	1	1	1	2	1	1	3	1	1	1	1	1	1	3	1	1	1	2	1	1	1	1	1	1	1.33	1.67	1.23
185	134	54			Treatment completion (agreed)	1	1	1	1	1	1	1	1	1	1	1	1	1	2	1	1	1	1	1	1	1	1	1	1	1	1	1	1	1	1	1
185	176	12			Treatment completion (agreed)	2	1	1	1	1	2	1	1	1	1	2	1	1	1	1	1	1	1	1	1	1	1	1	3	1	1	1	1	1.33	1.33	1.15
186	69	7	7		Objectives achieved	1	1	1	2	1	3	1	1	1	1	1	1	1	2	2	2	2	1	2	2	1	3	2	3	1	2	1.5	1	2.67	1.33	1.62
186	41	35	3		Objectives achieved	3	4	1	5	5	3	3	2	3	3	3	5	3	4	3	3	2	1	5	4	3	4	3	5	5	4	3.25	3	3.67	4.33	3.54
187	63	85			Lack of progress	3	1	2	1	1	2	2	1	2	1	1	1	1	1	1	1	1	2	3	1	1	2	1	1	1	2	1	1.33	2	1.67	1.46
188	48	5	4		Drop out (against medical advice)	2	1	3	4	2	4	3	3	2	2	3	3	2	2	3	2	3	2	4	2	2	2	3	3	3	3	2	2	3	3.33	2.54
189	85	131			Drop out (against medical advice)	2	2	1	2	1	3	2	1	3	1	1	2	3	2	3	2	1	2	2	2	2	2	1	1	3	1	1.5	2.67	2	2	2
189	37	179		22	Drop out (against medical advice)	4	1	3	1	1	3	1	1	2	1	2	1	2	2	3	3	1	3	2	1	2	3	1	2	1	1	1	2	2.33	1.67	1.69
190	132	157			Therapeutic discharge	4	2	1	3	1	3	1	1	4	2	2	2	4	2	2	1	2	3	5	1	4	4	2	3	4	3	1.75	4	3.33	3.67	3.08
190	180	109			Therapeutic discharge	4	2	4	3	3	3	2	1	4	2	3	3	4	2	2	1	2	4	2	1	3	4	1	2	2	1	1.75	3.67	2.67	2.33	2.54
191	40	204			Objectives achieved	2	1	1	1	1	2	1	1	3	1	3	1	2	1	1	1	1	1	3	1	2	1	1	1	1	1	1	2.33	1.33	2.33	1.69
191	132	112			Objectives achieved	1	1	4	1	1	1	1	1	4	1	2	1	2	2	2	1	1	2	2	1	2	1	1	5	2	1	1	2.67	1	2	1.62
191	221	23			Objectives achieved	2	1	2	1	1	4	2	3	2	1	2	1	1	2	3	2	1	3	1	1	2	5	4	3	2	5	1	1.67	4.67	1.67	2.15
192	61	86		6	Drop out (against medical advice)	5	3	3	3	1	5	3	3	2	2	5	2	2	2	3	3	3	2	3	1	2	4	4	4	2	5	2.25	2	4.67	3.33	3
192	25	122	20	42	Drop out (against medical advice)	2	1	5	1	1	2	1	1	2	1	2	2	3	2	2	3	1	3	2	1	2	2	1	2	1	1	1	2.33	1.67	1.67	1.62
193	147	37			Sanction (expulsion)	4	2	1	2	2	2	2	2	4	2	2	2	4	2	3	2	1	3	4	2	4	2	2	3	2	2	1.75	4	2	2.67	2.54
194	28	90			Drop out (against medical advice)	2	3	5	2	1	5	5	3	2	1	3	1	1	2	4	5	3	2	2	1	1	5	5	5	3	5	2	1.33	5	2.67	2.69
195	40	30	29		Objectives achieved	3	3	4	4	2	3	2	2	2	4	2	3	2	2	3	2	1	2	4	1	2	3	2	4	2	3	2.25	2	3	2.67	2.46
196	28	118			Treatment completion (agreed)	4	1	2	1	2	4	2	2	2	2	2	2	2	3	3	2	1	2	2	1	2	3	2	2	2	4	1.25	2	3.67	2	2.15
197	8	36	34		Drop out (against medical advice)	3	1	1	1	1	2	1	1	2	1	1	2	1	2	1	1	1	1	1	1	2	1	1	1	1	1	1	1.67	1.33	1	1.23
198	12	163	6		Treatment completion (agreed)	3	3	3	2	1	1	2	3	3	3	1	1	3	2	2	2	3	1	2	2	1	1	1	1	2	1	2.75	2.33	1	1.67	2
198	105	70	62		Treatment completion (agreed)	2	1	2	2	1	5	2	1	3	1	3	2	3	1	2	3	2	2	2	2	3	3	2	2	2	3	1.5	3	3.67	2.33	2.54
198	147	28	20		Treatment completion (agreed)	3	2	4	3	1	5	3	3	3	3	3	3	3	3	3	4	3	3	3	2	2	3	3	3	3	3	2.5	2.67	3.67	3	2.92
199	8	14	13	13	Drop out (against medical advice)	3	2	4	2	2	1	1	1	2	1	1	2	2	1	1	3	2	2	1	1	3	1	1	1	1	1	1.5	2.33	1	1	1.46
200	8	22	22		Drop out (against medical advice)	2	1	4	2	1	1	1	1	2	1	2	2	1	3	1	1	2	2	3	1	3	3	1	1	1	1	1.25	2	1.67	2	1.69
200	29	1	1		Drop out (against medical advice)	2	4	5	2	1	1	1	1	3	1	4	1	4	2	3	5	2	3	5	1	4	3	1	4	1	3	2	3.67	2.33	3.33	2.77
201	15	57			Sanction (expulsion)	5	2	1	4	3	4	3	1	4	1	3	3	2	3	5	2	2	3	5	2	3	5	3	5	2	5	1.75	3	4.67	3.33	3.08
202	94	202			Objectives achieved	2	1	1	2	2	2	1	1	2	1	1	1	1	1	2	1	1	2	2	1	1	1	1	4	2	2	1	1.33	1.67	1.67	1.38
202	142	154			Objectives achieved	1	1	1	1	1	5	1	1	1	1	1	5	1	1	2	1	3	1	1	1	1	1	1	1	1	1	1.5	1	2.33	1	1.46
203	30	30	26		Drop out (against medical advice)	4	2	2	3	2	2	1	1	4	2	5	2	4	2	1	1	1	3	4	1	3	2	1	2	4	2	1.5	3.67	2	4.33	2.77
204	73	71	70		Drop out (against medical advice)	4	4	4	2	1	2	2	1	5	4	3	4	4	3	3	2	1	3	4	2	4	4	2	4	2	1	2.75	4.33	2.33	3	3.08
204	6	138	137	64	Drop out (against medical advice)	4	4	3	5	5	3	2	1	5	4	4	2	5	2	3	2	4	3	5	1	4	2	2	5	1	1	3.25	4.67	2	3.33	3.31
205	10	114			Drop out (against medical advice)	2	2	1	5	1	2	1	1	2	1	2	2	1	1	2	2	1	2	2	1	2	1	1	2	2	1	1.25	1.67	1.33	2	1.54
206	94	40			Objectives achieved	1	1	1	2	3	5	1	2	2	1	1	1	2	1	1	1	1	1	1	1	2	4	2	2	1	4	1	2	4.33	1	2
207	119	16	0		Drop out (against medical advice)	4	4	3	5	2	3	2	4	2	4	3	3	2	4	4	4	3	4	4	2	2	4	3	4	4	3	3.25	2	3.33	3.67	3.08
207	98	37	21		Drop out (against medical advice)	4	5	2	4	2	2	2	4	2	4	2	2	2	3	3	2	4	2	4	1	2	2	2	3	3	3	3.5	2	2.33	3	2.77
207	70	65	49		Drop out (against medical advice)	4	3	1	4	2	2	1	2	2	3	2	2	2	3	3	2	3	3	4	1	2	2	2	2	3	2	2.5	2	2	3	2.38
207	35	100	84		Drop out (against medical advice)	4	4	1	5	2	2	1	1	3	5	2	2	3	2	2	2	3	2	4	1	3	2	1	2	3	2	3.25	3	2	3	2.85
208	63	21			Treatment completion (agreed)	4	5	5	5	3	1	2	2	1	5	4	2	1	4	2	1	4	1	4	1	2	2	2	2	1	2	3.75	1.33	1.67	3	2.54
209	115	151			Objectives achieved	1	1	1	1	1	1	1	1	1	1	1	1	1	2	2	1	1	1	1	1	1	2	1	2	2	2	1	1	1.67	1.33	1.23
210	118					2	1	4	1	1	1	1	1	2	1	2	2	2	2	3	1	1	1	1	1	1	1	1	1	1	1	1	1.67	1	1.33	1.23
211	70	231			Objectives achieved	1	1	1	1	1	1	1	1	4	1	1	1	2	2	1	1	2	2	1	1	2	2	1	1	1	1	1.25	2.67	1.33	1	1.54
211	119	182			Objectives achieved	2	1	2	2	1	1	1	2	2	1	1	1	1	1	1	1	2	2	2	1	1	2	1	2	2	1	1.25	1.33	1.33	1.67	1.38
212	120	102			Treatment completion (agreed)	1	1	3	1	5	3	1	3	1	1	4	1	1	1	1	3	1	1	1	1	1	1	3	1	1	3	1	1	2.33	2	1.54
212	86	136			Treatment completion (agreed)	2	1	2	1	1	3	2	3	2	1	2	1	2	2	1	2	1	2	2	1	2	4	2	1	2	4	1	2	3.67	2	2.08
213	18	141		4	Sanction (expulsion)	5	5	5	4	5	3	3	1	5	4	3	5	5	3	3	5	5	4	5	2	5	1	2	5	3	5	4	5	3	3.67	3.92
213	82	77		70	Sanction (expulsion)	4	5	4	5	5	2	1	1	5	5	4	5	5	4	4	2	5	5	5	5	5	1	1	5	5	1	5	5	1.33	4.67	4.08
214	13					2	3	1	3	4	3	2	1	3	3	2	1	3	2	2	1	3	3	3	2	3	1	2	1	2	2	2.75	3	2	2.33	2.54
214	94					2	1	2	2	3	3	2	1	4	1	2	2	4	2	2	2	2	2	2	2	4	2	2	2	1	1	1.5	4	2	1.67	2.23
214	218					3	2	1	2	3	3	1	1	3	1	2	1	2	2	2	1	2	1	1	1	2	1	1	1	1	1	1.5	2.33	1.67	1.33	1.69
215	48					4	3	1	3	1	2	1	5	1	2	1	4	1	2	3	1	3	2	4	2	1	4	3	4	1	4	2.5	1	3.33	2	2.23
215	97					2	1	1	2	1	5	1	5	1	1	1	1	1	2	2	1	1	3	1	1	1	2	1	5	1	3	1	1	3.33	1	1.54
216	18	28	24		Drop out (against medical advice)	2	1	2	2	1	1	1	4	1	1	2	2	1	2	2	2	1	2	2	1	1	2	2	2	2	2	1	1	1.67	2	1.38
217	50	189		29	Treatment completion (agreed)	3	3	2	3	1	3	2	1	1	1	3	2	1	3	3	1	3	3	1	2	1	3	2	4	2	3	2.25	1	3	2	2.08
218	35					1	1	1	1	3	1	1	1	3	1	2	1	2	1	1	2	1	1	1	1	3	1	1	1	1	1	1	2.67	1	1.33	1.46
219	10					3	2	2	2	2	4	2	2	2	2	1	2	1	2	4	2	3	2	2	1	1	2	2	2	2	3	2	1.33	3	1.67	2
220	85	141	108	109	Objectives achieved	1	1	1	1	1	1	1	1	3	1	1	1	3	1	1	1	1	1	1	1	4	1	1	1	3	3	1	3.33	1.67	1.67	1.85
221	5	104	78	2	Objectives achieved	4	5	3	4	3	3	3	3	2	4	3	4	3	3	3	5	4	3	4	4	3	3	3	4	4	3	4.25	2.67	3	3.67	3.46
222	13	8	6		Drop out (against medical advice)	1	1	2	1	5	2	2	1	1	1	1	2	1	2	3	2	1	1	1	1	1	1	1	1	1	1	1	1	1.33	1	1.08
223	58	119	47		Drop out (against medical advice)	4	4	3	3	3	4	1	1	4	4	3	4	3	2	4	3	3	4	4	2	2	2	2	4	3	4	3.25	3	3.33	3.33	3.23
224	9	245			Functional discharge (internal reasons)	2	2	4	2	1	3	2	1	2	1	2	2	3	2	2	3	1	2	2	1	2	4	1	1	1	3	1.25	2.33	3.33	1.67	2.08
224	23	231			Functional discharge (internal reasons)	3	1	3	2	1	3	3	2	2	1	1	1	2	2	2	2	1	2	2	1	2	3	1	2	1	2	1	2	2.67	1.33	1.69
225	67	1			Treatment completion (agreed)	3	1	1	1	1	1	1	2	1	1	3	1	1	1	4	4	1	2	3	1	1	3	1	3	1	1	1	1	1.67	2.33	1.46
225	53	15			Treatment completion (agreed)	5	1	2	1	1	2	1	1	3	2	5	5	2	4	4	2	2	1	3	1	1	2	1	4	3	3	1.5	2	2.33	3.67	2.31
225	18	50		7	Treatment completion (agreed)	4	1	2	4	1	1	1	1	3	3	4	4	4	2	3	1	1	3	5	1	1	1	1	3	5	3	1.5	2.67	1.67	4.67	2.54
226	8	117	93		Drop out (against medical advice)	1	1	1	2	1	1	1	1	1	1	2	1	1	2	2	1	2	2	1	1	1	2	1	2	1	1	1.25	1	1.33	1.33	1.23
226	41	84	60		Drop out (against medical advice)	1	1	2	1	1	1	1	1	1	1	1	1	1	2	2	1	1	1	1	1	1	1	1	1	1	1	1	1	1	1	1
226	71	54	30		Drop out (against medical advice)	1	1	2	1	1	1	1	1	1	1	1	1	1	1	1	1	1	2	1	1	1	1	1	1	1	1	1	1	1	1	1
227	6	85			Objectives achieved	2	2	2	1	2	2	2	1	3	1	1	2	4	1	1	2	2	1	1	2	2	2	1	1	1	1	1.75	3	1.67	1	1.85
228	44	112			Sanction (expulsion)	4	3	1	3	3	3	2	1	1	2	4	3	1	1	4	2	1	2	2	1	1	1	1	1	1	1	1.75	1	1.67	2.33	1.69
228	155	1			Sanction (expulsion)	1	1	4	1	1	1	1	1	1	1	1	1	1	1	1	1	2	2	1	1	2	1	1	1	1	1	1.25	1.33	1	1	1.15
229	11	144			Objectives achieved	2	1	1	1	1	3	1	1	4	1	2	3	4	1	3	1	1	1	3	1	4	2	1	5	1	3	1	4	2.67	2	2.31
230	20			39		4	5	4	5	5	1	1	1	5	5	3	5	5	3	2	4	5	3	4	4	5	4	3	4	5	5	4.75	5	3.33	4	4.31
231	6	9	9		Forced discharge (medical, judicial, administrative)	3	2	3	4	2	3	2	3	2	1	4	4	2	3	3	2	1	3	4	2	1	3	2	4	4	2	1.5	1.67	2.67	4	2.38
232	15	70	6		Drop out (against medical advice)	4	2	1	2	1	1	2	1	4	5	3	1	1	3	4	1	2	1	3	1	1	2	1	2	4	1	2.5	2	1.33	3.33	2.31
233	32	28			Treatment completion (agreed)	1	1	1	1	1	4	1	1	1	1	2	1	1	1	1	1	1	1	1	1	1	2	1	5	1	3	1	1	3	1.33	1.54
234	162	15	13		Drop out (against medical advice)	2	1	2	1	2	2	1	2	2	1	2	2	1	1	1	1	1	1	1	1	1	1	1	1	1	1	1	1.33	1.33	1.33	1.23
234	134	43	41		Drop out (against medical advice)	2	1	2	1	4	2	1	1	2	1	2	2	2	1	2	2	1	2	2	1	2	2	2	2	2	2	1	2	2	2	1.69
234	43	134	16	12	Drop out (against medical advice)	2	1	2	2	2	2	1	1	2	1	2	2	2	1	2	2	1	2	2	1	2	2	1	2	2	2	1	2	2	2	1.69
234	13	164	46	42	Drop out (against medical advice)	2	1	2	1	1	1	1	1	2	1	4	1	1	1	2	1	1	2	4	1	2	1	1	2	2	2	1	1.67	1.33	3.33	1.77
234	78	99	19	49	Drop out (against medical advice)	2	1	2	1	2	2	1	1	2	1	2	2	2	1	2	2	1	2	2	1	2	2	1	2	2	2	1	2	2	2	1.69
235	34	63			Forced discharge (medical, judicial, administrative)	5	4	2	5	3	4	2	1	1	3	5	3	2	2	5	4	3	3	5	1	2	3	3	5	4	1	2.75	1.67	2.67	4.67	2.92
236	91					1	1	1	1	1	3	1	2	1	1	1	1	1	1	1	1	1	1	1	1	1	4	1	1	1	4	1	1	3.67	1	1.62
237	27	6	1	1	Drop out (against medical advice)	2	1	2	3	5	2	2	2	2	3	3	2	2	1	2	2	1	2	2	1	2	2	2	2	2	2	1.5	2	2	2.33	1.92
238	85	68		0	Objectives achieved	4	2	2	5	4	3	2	1	4	1	3	3	3	3	5	3	3	3	5	1	1	1	1	3	5	3	1.75	2.67	2.33	4.33	2.69
239	85					2	2	1	2	1	2	1	1	4	2	2	4	2	1	2	2	1	2	3	1	2	1	1	1	2	1	1.5	2.67	1.33	2.33	1.92
240	55	55			Sanction (expulsion)	3	1	3	2	1	4	2	2	1	1	3	1	1	2	2	2	1	1	1	1	1	5	2	2	1	4	1	1	4.33	1.67	1.92
241	15	82			Sanction (expulsion)	2	4	4	3	1	1	1	1	3	4	2	2	2	1	1	4	1	2	3	1	2	1	1	2	4	1	2.5	2.33	1	3	2.23
241	69	28			Sanction (expulsion)	2	1	4	1	1	1	1	1	2	1	2	1	2	2	3	5	1	2	2	1	2	1	1	3	2	1	1	2	1	2	1.46
242	91	54			Treatment completion (agreed)	4	2	1	3	1	4	2	2	4	1	3	2	3	3	3	2	1	2	1	1	3	2	2	3	1	2	1.25	3.33	2.67	1.67	2.15
243	8	22	20		Drop out (against medical advice)	5	4	5	5	5	2	2	2	4	4	3	5	5	3	3	3	4	1	5	3	3	5	3	3	4	4	3.75	4	3.67	4	3.85
