# Supplementary material for: Prediction of therapeutic dropout in patients with addictions: Development and validation of the Predictors of Dropout from Addiction Treatment (PDAT) scale
Source: PLoS One. 2025 Jun 27;20(6):e0326853. doi: 10.1371/journal.pone.0326853 (PMC12204563; doi:10.1371/journal.pone.0326853)
Supplement: S3 Table — Correspondences between the PDAT-13 and PDAT-26 item numbers. (XLSX) [file pone.0326853.s003.xlsx]

## Sheet: Hoja1
PDAT-13 item number	PDAT-26 item number
1	2
2	6
3	9
4	10
5	11
6	13
7	17
8	19
9	20
10	21
11	22
12	25
13	26
